# Supplementary material for: Indigo Carmine in a Food Dye: Spectroscopic Characterization and Determining Its Micro-Concentration through the Clock Reaction
Source: Molecules. 2022 Jul 29;27(15):4853. doi: 10.3390/molecules27154853 (PMC9369777; doi:10.3390/molecules27154853)
Supplement: Supplementary file 1 [file molecules-27-04853-s001.zip]

Archive with 7 entries (6 files):
- 4447431_opt_raman_Na.log
- molecules-1804332-supplementary-resubmit.pdf
- Pagnacco et al video/
- Pagnacco et al video/video1.mp4
- Pagnacco et al video/video2.mp4
- Pagnacco et al video/video3.mp4
- Pagnacco et al video/video4.mp4
