# Supplementary material for: Indigo Carmine in a Food Dye: Spectroscopic Characterization and Determining Its Micro-Concentration through the Clock Reaction
Source: Molecules. 2022 Jul 29;27(15):4853. doi: 10.3390/molecules27154853 (PMC9369777; doi:10.3390/molecules27154853)
Supplement: Supplementary file 1 [file molecules-27-04853-s001.zip › 4447431_opt_raman_Na.log]

 Entering Gaussian System, Link 0=/home/jelena/g16/g16
 Input=4447431_opt_raman_Na.gjf
 Output=4447431_opt_raman_Na.log
 Initial command:
 /home/jelena/g16/l1.exe "/home/jelena/ic_spektri/Gau-3143.inp" -scrdir="/home/jelena/ic_spektri/"
 Entering Link 1 = /home/jelena/g16/l1.exe PID=      3146.
  
 Copyright (c) 1988,1990,1992,1993,1995,1998,2003,2009,2016,
            Gaussian, Inc.  All Rights Reserved.
  
 This is part of the Gaussian(R) 16 program.  It is based on
 the Gaussian(R) 09 system (copyright 2009, Gaussian, Inc.),
 the Gaussian(R) 03 system (copyright 2003, Gaussian, Inc.),
 the Gaussian(R) 98 system (copyright 1998, Gaussian, Inc.),
 the Gaussian(R) 94 system (copyright 1995, Gaussian, Inc.),
 the Gaussian 92(TM) system (copyright 1992, Gaussian, Inc.),
 the Gaussian 90(TM) system (copyright 1990, Gaussian, Inc.),
 the Gaussian 88(TM) system (copyright 1988, Gaussian, Inc.),
 the Gaussian 86(TM) system (copyright 1986, Carnegie Mellon
 University), and the Gaussian 82(TM) system (copyright 1983,
 Carnegie Mellon University). Gaussian is a federally registered
 trademark of Gaussian, Inc.
  
 This software contains proprietary and confidential information,
 including trade secrets, belonging to Gaussian, Inc.
  
 This software is provided under written license and may be
 used, copied, transmitted, or stored only in accord with that
 written license.
  
 The following legend is applicable only to US Government
 contracts under FAR:
  
                    RESTRICTED RIGHTS LEGEND
  
 Use, reproduction and disclosure by the US Government is
 subject to restrictions as set forth in subparagraphs (a)
 and (c) of the Commercial Computer Software - Restricted
 Rights clause in FAR 52.227-19.
  
 Gaussian, Inc.
 340 Quinnipiac St., Bldg. 40, Wallingford CT 06492
  
  
 ---------------------------------------------------------------
 Warning -- This program may not be used in any manner that
 competes with the business of Gaussian, Inc. or will provide
 assistance to any competitor of Gaussian, Inc.  The licensee
 of this program is prohibited from giving any competitor of
 Gaussian, Inc. access to this program.  By using this program,
 the user acknowledges that Gaussian, Inc. is engaged in the
 business of creating and licensing software in the field of
 computational chemistry and represents and warrants to the
 licensee that it is not a competitor of Gaussian, Inc. and that
 it will not use this program in any manner prohibited above.
 ---------------------------------------------------------------
  

 Cite this work as:
 Gaussian 16, Revision A.03,
 M. J. Frisch, G. W. Trucks, H. B. Schlegel, G. E. Scuseria, 
 M. A. Robb, J. R. Cheeseman, G. Scalmani, V. Barone, 
 G. A. Petersson, H. Nakatsuji, X. Li, M. Caricato, A. V. Marenich, 
 J. Bloino, B. G. Janesko, R. Gomperts, B. Mennucci, H. P. Hratchian, 
 J. V. Ortiz, A. F. Izmaylov, J. L. Sonnenberg, D. Williams-Young, 
 F. Ding, F. Lipparini, F. Egidi, J. Goings, B. Peng, A. Petrone, 
 T. Henderson, D. Ranasinghe, V. G. Zakrzewski, J. Gao, N. Rega, 
 G. Zheng, W. Liang, M. Hada, M. Ehara, K. Toyota, R. Fukuda, 
 J. Hasegawa, M. Ishida, T. Nakajima, Y. Honda, O. Kitao, H. Nakai, 
 T. Vreven, K. Throssell, J. A. Montgomery, Jr., J. E. Peralta, 
 F. Ogliaro, M. J. Bearpark, J. J. Heyd, E. N. Brothers, K. N. Kudin, 
 V. N. Staroverov, T. A. Keith, R. Kobayashi, J. Normand, 
 K. Raghavachari, A. P. Rendell, J. C. Burant, S. S. Iyengar, 
 J. Tomasi, M. Cossi, J. M. Millam, M. Klene, C. Adamo, R. Cammi, 
 J. W. Ochterski, R. L. Martin, K. Morokuma, O. Farkas, 
 J. B. Foresman, and D. J. Fox, Gaussian, Inc., Wallingford CT, 2016.
 
 ******************************************
 Gaussian 16:  ES64L-G16RevA.03 25-Dec-2016
                16-May-2021 
 ******************************************
 %mem=8GB
 %cpu=0-7
 SetSPE:  set environment variable "MP_BIND" = "yes"
 SetSPE:  set environment variable "MP_BLIST" = "0,1,2,3,4,5,6,7"
 Will use up to    8 processors via shared memory.
 %chk=447431_opt_pm6_Na.chk
 -----------------------------------------------
 # opt freq=raman B97D/cc-pVTZ geom=connectivity
 -----------------------------------------------
 1/18=20,19=15,26=3,38=1,57=2/1,3;
 2/9=110,12=2,17=6,18=5,40=1/2;
 3/5=16,6=1,11=2,25=1,30=1,71=1,74=-42/1,2,3;
 4//1;
 5/5=2,38=5/2;
 6/7=2,8=2,9=2,10=2,28=1/1;
 7//1,2,3,16;
 1/18=20,19=15,26=3/3(2);
 2/9=110/2;
 99//99;
 2/9=110/2;
 3/5=16,6=1,11=2,25=1,30=1,71=1,74=-42/1,2,3;
 4/5=5,16=3,69=1/1;
 5/5=2,38=5/2;
 7//1,2,3,16;
 1/18=20,19=15,26=3/3(-5);
 2/9=110/2;
 6/7=2,8=2,9=2,10=2,19=2,28=1/1;
 99/9=1/99;
 ------------
 Indigotin Na
 ------------
 Symbolic Z-matrix:
 Charge =  0 Multiplicity = 1
 O                    -1.57334   2.14057   0.00032 
 C                    -1.77452   0.95179   0.00029 
 C                    -0.66444  -0.10768   0.0003 
 C                     0.66443   0.10765   0.00028 
 N                     1.28866   1.38547   0.00034 
 C                     2.67955   1.23029   0.00026 
 C                     3.01498  -0.16753   0.00017 
 C                     1.77452  -0.95183   0.00018 
 O                     1.5733   -2.1406    0.0001 
 C                     4.34917  -0.56133   0.0001 
 C                     5.33783   0.42753   0.00012 
 C                     4.99709   1.79258   0.00022 
 C                     3.66917   2.22076   0.00028 
 S                     7.00807  -0.00808   0.00003 
 O                     7.32345  -0.83471   1.21301 
 O                     7.82644   1.24293   0.00138 
 O                     7.32398  -0.83218  -1.21462 
 N                    -1.28866  -1.38551   0.00035 
 C                    -2.67956  -1.23034   0.00027 
 C                    -3.015     0.16749   0.00027 
 C                    -4.34918   0.56129   0.00027 
 C                    -5.33785  -0.42759   0.00031 
 C                    -4.99711  -1.79262   0.00022 
 C                    -3.66917  -2.22081   0.00022 
 S                    -7.00806   0.00811   0.00037 
 O                    -7.32456   0.8304    1.21593 
 O                    -7.82655  -1.24281  -0.00355 
 O                    -7.32269   0.8366   -1.21173 
 H                     0.7619    2.25321   0.00034 
 H                     4.60027  -1.62869   0.00006 
 H                     5.80171   2.54545   0.00027 
 H                     3.41834   3.27669   0.00037 
 H                    -0.76189  -2.25324   0.00016 
 H                    -4.60031   1.62865   0.00019 
 H                    -5.80169  -2.54552   0.00007 
 H                    -3.41836  -3.27674   0.00016 
 Na                    9.48794  -0.89799  -0.0014 
 Na                   -9.48792   0.89803  -0.00242 
 
 Add virtual bond connecting atoms Na38       and S25        Dist= 4.98D+00.
 Add virtual bond connecting atoms Na38       and O26        Dist= 4.69D+00.
 Add virtual bond connecting atoms Na38       and O28        Dist= 4.69D+00.
 Add virtual bond connecting atoms Na37       and S14        Dist= 4.98D+00.
 Add virtual bond connecting atoms Na37       and O15        Dist= 4.69D+00.
 Add virtual bond connecting atoms Na37       and O17        Dist= 4.69D+00.

 GradGradGradGradGradGradGradGradGradGradGradGradGradGradGradGradGradGrad
 Berny optimization.
 Initialization pass.
                           ----------------------------
                           !    Initial Parameters    !
                           ! (Angstroms and Degrees)  !
 --------------------------                            --------------------------
 ! Name  Definition              Value          Derivative Info.                !
 --------------------------------------------------------------------------------
 ! R1    R(1,2)                  1.2057         estimate D2E/DX2                !
 ! R2    R(2,3)                  1.5345         estimate D2E/DX2                !
 ! R3    R(2,20)                 1.4676         estimate D2E/DX2                !
 ! R4    R(3,4)                  1.3462         estimate D2E/DX2                !
 ! R5    R(3,18)                 1.4221         estimate D2E/DX2                !
 ! R6    R(4,5)                  1.4221         estimate D2E/DX2                !
 ! R7    R(4,8)                  1.5345         estimate D2E/DX2                !
 ! R8    R(5,6)                  1.3995         estimate D2E/DX2                !
 ! R9    R(5,29)                 1.0151         estimate D2E/DX2                !
 ! R10   R(6,7)                  1.4375         estimate D2E/DX2                !
 ! R11   R(6,13)                 1.4001         estimate D2E/DX2                !
 ! R12   R(7,8)                  1.4676         estimate D2E/DX2                !
 ! R13   R(7,10)                 1.3911         estimate D2E/DX2                !
 ! R14   R(8,9)                  1.2057         estimate D2E/DX2                !
 ! R15   R(10,11)                1.3983         estimate D2E/DX2                !
 ! R16   R(10,30)                1.0965         estimate D2E/DX2                !
 ! R17   R(11,12)                1.4069         estimate D2E/DX2                !
 ! R18   R(11,14)                1.7261         estimate D2E/DX2                !
 ! R19   R(12,13)                1.3952         estimate D2E/DX2                !
 ! R20   R(12,31)                1.1019         estimate D2E/DX2                !
 ! R21   R(13,32)                1.0853         estimate D2E/DX2                !
 ! R22   R(14,15)                1.5014         estimate D2E/DX2                !
 ! R23   R(14,16)                1.4949         estimate D2E/DX2                !
 ! R24   R(14,17)                1.5014         estimate D2E/DX2                !
 ! R25   R(14,37)                2.6347         estimate D2E/DX2                !
 ! R26   R(15,37)                2.4827         estimate D2E/DX2                !
 ! R27   R(17,37)                2.4817         estimate D2E/DX2                !
 ! R28   R(18,19)                1.3995         estimate D2E/DX2                !
 ! R29   R(18,33)                1.0151         estimate D2E/DX2                !
 ! R30   R(19,20)                1.4375         estimate D2E/DX2                !
 ! R31   R(19,24)                1.4001         estimate D2E/DX2                !
 ! R32   R(20,21)                1.3911         estimate D2E/DX2                !
 ! R33   R(21,22)                1.3983         estimate D2E/DX2                !
 ! R34   R(21,34)                1.0965         estimate D2E/DX2                !
 ! R35   R(22,23)                1.4069         estimate D2E/DX2                !
 ! R36   R(22,25)                1.7261         estimate D2E/DX2                !
 ! R37   R(23,24)                1.3953         estimate D2E/DX2                !
 ! R38   R(23,35)                1.1019         estimate D2E/DX2                !
 ! R39   R(24,36)                1.0853         estimate D2E/DX2                !
 ! R40   R(25,26)                1.5013         estimate D2E/DX2                !
 ! R41   R(25,27)                1.4949         estimate D2E/DX2                !
 ! R42   R(25,28)                1.5015         estimate D2E/DX2                !
 ! R43   R(25,38)                2.6347         estimate D2E/DX2                !
 ! R44   R(26,38)                2.4838         estimate D2E/DX2                !
 ! R45   R(28,38)                2.4808         estimate D2E/DX2                !
 ! A1    A(1,2,3)              124.058          estimate D2E/DX2                !
 ! A2    A(1,2,20)             131.9091         estimate D2E/DX2                !
 ! A3    A(3,2,20)             104.0329         estimate D2E/DX2                !
 ! A4    A(2,3,4)              127.1318         estimate D2E/DX2                !
 ! A5    A(2,3,18)             107.6279         estimate D2E/DX2                !
 ! A6    A(4,3,18)             125.2403         estimate D2E/DX2                !
 ! A7    A(3,4,5)              125.2407         estimate D2E/DX2                !
 ! A8    A(3,4,8)              127.1318         estimate D2E/DX2                !
 ! A9    A(5,4,8)              107.6276         estimate D2E/DX2                !
 ! A10   A(4,5,6)              109.67           estimate D2E/DX2                !
 ! A11   A(4,5,29)             122.7037         estimate D2E/DX2                !
 ! A12   A(6,5,29)             127.6264         estimate D2E/DX2                !
 ! A13   A(5,6,7)              109.8599         estimate D2E/DX2                !
 ! A14   A(5,6,13)             128.6092         estimate D2E/DX2                !
 ! A15   A(7,6,13)             121.5309         estimate D2E/DX2                !
 ! A16   A(6,7,8)              108.8101         estimate D2E/DX2                !
 ! A17   A(6,7,10)             119.9385         estimate D2E/DX2                !
 ! A18   A(8,7,10)             131.2514         estimate D2E/DX2                !
 ! A19   A(4,8,7)              104.0325         estimate D2E/DX2                !
 ! A20   A(4,8,9)              124.0566         estimate D2E/DX2                !
 ! A21   A(7,8,9)              131.9109         estimate D2E/DX2                !
 ! A22   A(7,10,11)            118.5493         estimate D2E/DX2                !
 ! A23   A(7,10,30)            119.6829         estimate D2E/DX2                !
 ! A24   A(11,10,30)           121.7678         estimate D2E/DX2                !
 ! A25   A(10,11,12)           120.9905         estimate D2E/DX2                !
 ! A26   A(10,11,14)           120.3767         estimate D2E/DX2                !
 ! A27   A(12,11,14)           118.6328         estimate D2E/DX2                !
 ! A28   A(11,12,13)           121.8874         estimate D2E/DX2                !
 ! A29   A(11,12,31)           119.0817         estimate D2E/DX2                !
 ! A30   A(13,12,31)           119.0309         estimate D2E/DX2                !
 ! A31   A(6,13,12)            117.1035         estimate D2E/DX2                !
 ! A32   A(6,13,32)            121.662          estimate D2E/DX2                !
 ! A33   A(12,13,32)           121.2345         estimate D2E/DX2                !
 ! A34   A(11,14,15)           110.009          estimate D2E/DX2                !
 ! A35   A(11,14,16)           108.5741         estimate D2E/DX2                !
 ! A36   A(11,14,17)           110.0083         estimate D2E/DX2                !
 ! A37   A(15,14,16)           110.1834         estimate D2E/DX2                !
 ! A38   A(15,14,17)           107.8903         estimate D2E/DX2                !
 ! A39   A(16,14,17)           110.1739         estimate D2E/DX2                !
 ! A40   A(16,14,37)            76.5494         estimate D2E/DX2                !
 ! A41   A(3,18,19)            109.6704         estimate D2E/DX2                !
 ! A42   A(3,18,33)            122.7033         estimate D2E/DX2                !
 ! A43   A(19,18,33)           127.6263         estimate D2E/DX2                !
 ! A44   A(18,19,20)           109.8594         estimate D2E/DX2                !
 ! A45   A(18,19,24)           128.6098         estimate D2E/DX2                !
 ! A46   A(20,19,24)           121.5307         estimate D2E/DX2                !
 ! A47   A(2,20,19)            108.8094         estimate D2E/DX2                !
 ! A48   A(2,20,21)            131.2518         estimate D2E/DX2                !
 ! A49   A(19,20,21)           119.9387         estimate D2E/DX2                !
 ! A50   A(20,21,22)           118.549          estimate D2E/DX2                !
 ! A51   A(20,21,34)           119.6845         estimate D2E/DX2                !
 ! A52   A(22,21,34)           121.7665         estimate D2E/DX2                !
 ! A53   A(21,22,23)           120.9905         estimate D2E/DX2                !
 ! A54   A(21,22,25)           120.3729         estimate D2E/DX2                !
 ! A55   A(23,22,25)           118.6367         estimate D2E/DX2                !
 ! A56   A(22,23,24)           121.8875         estimate D2E/DX2                !
 ! A57   A(22,23,35)           119.0835         estimate D2E/DX2                !
 ! A58   A(24,23,35)           119.029          estimate D2E/DX2                !
 ! A59   A(19,24,23)           117.1035         estimate D2E/DX2                !
 ! A60   A(19,24,36)           121.6633         estimate D2E/DX2                !
 ! A61   A(23,24,36)           121.2332         estimate D2E/DX2                !
 ! A62   A(22,25,26)           110.0155         estimate D2E/DX2                !
 ! A63   A(22,25,27)           108.5763         estimate D2E/DX2                !
 ! A64   A(22,25,28)           109.9992         estimate D2E/DX2                !
 ! A65   A(26,25,27)           110.1831         estimate D2E/DX2                !
 ! A66   A(26,25,28)           107.8915         estimate D2E/DX2                !
 ! A67   A(27,25,28)           110.1735         estimate D2E/DX2                !
 ! A68   A(27,25,38)            76.5436         estimate D2E/DX2                !
 ! A69   A(15,37,17)            58.5504         estimate D2E/DX2                !
 ! A70   A(26,38,28)            58.5494         estimate D2E/DX2                !
 ! A71   L(11,14,37,16,-1)     185.1235         estimate D2E/DX2                !
 ! A72   L(22,25,38,27,-1)     185.1198         estimate D2E/DX2                !
 ! A73   L(11,14,37,16,-2)     180.0239         estimate D2E/DX2                !
 ! A74   L(22,25,38,27,-2)     180.0792         estimate D2E/DX2                !
 ! D1    D(1,2,3,4)             -0.0027         estimate D2E/DX2                !
 ! D2    D(1,2,3,18)           179.9964         estimate D2E/DX2                !
 ! D3    D(20,2,3,4)           179.998          estimate D2E/DX2                !
 ! D4    D(20,2,3,18)           -0.0028         estimate D2E/DX2                !
 ! D5    D(1,2,20,19)         -179.9991         estimate D2E/DX2                !
 ! D6    D(1,2,20,21)            0.0001         estimate D2E/DX2                !
 ! D7    D(3,2,20,19)            0.0            estimate D2E/DX2                !
 ! D8    D(3,2,20,21)          179.9993         estimate D2E/DX2                !
 ! D9    D(2,3,4,5)              0.0043         estimate D2E/DX2                !
 ! D10   D(2,3,4,8)           -179.9949         estimate D2E/DX2                !
 ! D11   D(18,3,4,5)          -179.9947         estimate D2E/DX2                !
 ! D12   D(18,3,4,8)             0.0061         estimate D2E/DX2                !
 ! D13   D(2,3,18,19)            0.0047         estimate D2E/DX2                !
 ! D14   D(2,3,18,33)          179.9862         estimate D2E/DX2                !
 ! D15   D(4,3,18,19)         -179.9962         estimate D2E/DX2                !
 ! D16   D(4,3,18,33)           -0.0147         estimate D2E/DX2                !
 ! D17   D(3,4,5,6)           -179.9983         estimate D2E/DX2                !
 ! D18   D(3,4,5,29)            -0.004          estimate D2E/DX2                !
 ! D19   D(8,4,5,6)              0.001          estimate D2E/DX2                !
 ! D20   D(8,4,5,29)           179.9954         estimate D2E/DX2                !
 ! D21   D(3,4,8,7)            179.9987         estimate D2E/DX2                !
 ! D22   D(3,4,8,9)              0.0001         estimate D2E/DX2                !
 ! D23   D(5,4,8,7)             -0.0007         estimate D2E/DX2                !
 ! D24   D(5,4,8,9)           -179.9992         estimate D2E/DX2                !
 ! D25   D(4,5,6,7)             -0.001          estimate D2E/DX2                !
 ! D26   D(4,5,6,13)          -179.9995         estimate D2E/DX2                !
 ! D27   D(29,5,6,7)          -179.995          estimate D2E/DX2                !
 ! D28   D(29,5,6,13)            0.0065         estimate D2E/DX2                !
 ! D29   D(5,6,7,8)              0.0006         estimate D2E/DX2                !
 ! D30   D(5,6,7,10)          -179.9989         estimate D2E/DX2                !
 ! D31   D(13,6,7,8)           179.9992         estimate D2E/DX2                !
 ! D32   D(13,6,7,10)           -0.0003         estimate D2E/DX2                !
 ! D33   D(5,6,13,12)          179.9985         estimate D2E/DX2                !
 ! D34   D(5,6,13,32)           -0.0005         estimate D2E/DX2                !
 ! D35   D(7,6,13,12)            0.0002         estimate D2E/DX2                !
 ! D36   D(7,6,13,32)         -179.9988         estimate D2E/DX2                !
 ! D37   D(6,7,8,4)              0.0001         estimate D2E/DX2                !
 ! D38   D(6,7,8,9)            179.9985         estimate D2E/DX2                !
 ! D39   D(10,7,8,4)           179.9994         estimate D2E/DX2                !
 ! D40   D(10,7,8,9)            -0.0022         estimate D2E/DX2                !
 ! D41   D(6,7,10,11)           -0.0003         estimate D2E/DX2                !
 ! D42   D(6,7,10,30)          179.9984         estimate D2E/DX2                !
 ! D43   D(8,7,10,11)         -179.9996         estimate D2E/DX2                !
 ! D44   D(8,7,10,30)           -0.0009         estimate D2E/DX2                !
 ! D45   D(7,10,11,12)           0.001          estimate D2E/DX2                !
 ! D46   D(7,10,11,14)        -179.9996         estimate D2E/DX2                !
 ! D47   D(30,10,11,12)       -179.9976         estimate D2E/DX2                !
 ! D48   D(30,10,11,14)          0.0017         estimate D2E/DX2                !
 ! D49   D(10,11,12,13)         -0.0012         estimate D2E/DX2                !
 ! D50   D(10,11,12,31)        179.9973         estimate D2E/DX2                !
 ! D51   D(14,11,12,13)        179.9995         estimate D2E/DX2                !
 ! D52   D(14,11,12,31)         -0.0021         estimate D2E/DX2                !
 ! D53   D(10,11,14,15)        -59.3006         estimate D2E/DX2                !
 ! D54   D(10,11,14,16)       -179.9467         estimate D2E/DX2                !
 ! D55   D(10,11,14,17)         59.4192         estimate D2E/DX2                !
 ! D56   D(12,11,14,15)        120.6987         estimate D2E/DX2                !
 ! D57   D(12,11,14,16)          0.0526         estimate D2E/DX2                !
 ! D58   D(12,11,14,17)       -120.5814         estimate D2E/DX2                !
 ! D59   D(11,12,13,6)           0.0005         estimate D2E/DX2                !
 ! D60   D(11,12,13,32)        179.9996         estimate D2E/DX2                !
 ! D61   D(31,12,13,6)        -179.9979         estimate D2E/DX2                !
 ! D62   D(31,12,13,32)          0.0011         estimate D2E/DX2                !
 ! D63   D(17,15,37,14)         33.6561         estimate D2E/DX2                !
 ! D64   D(3,18,19,20)          -0.0048         estimate D2E/DX2                !
 ! D65   D(3,18,19,24)         179.9966         estimate D2E/DX2                !
 ! D66   D(33,18,19,20)       -179.9851         estimate D2E/DX2                !
 ! D67   D(33,18,19,24)          0.0163         estimate D2E/DX2                !
 ! D68   D(18,19,20,2)           0.0029         estimate D2E/DX2                !
 ! D69   D(18,19,20,21)       -179.9965         estimate D2E/DX2                !
 ! D70   D(24,19,20,2)        -179.9984         estimate D2E/DX2                !
 ! D71   D(24,19,20,21)          0.0022         estimate D2E/DX2                !
 ! D72   D(18,19,24,23)        179.9961         estimate D2E/DX2                !
 ! D73   D(18,19,24,36)         -0.005          estimate D2E/DX2                !
 ! D74   D(20,19,24,23)         -0.0023         estimate D2E/DX2                !
 ! D75   D(20,19,24,36)        179.9965         estimate D2E/DX2                !
 ! D76   D(2,20,21,22)        -179.9973         estimate D2E/DX2                !
 ! D77   D(2,20,21,34)           0.0062         estimate D2E/DX2                !
 ! D78   D(19,20,21,22)          0.0019         estimate D2E/DX2                !
 ! D79   D(19,20,21,34)       -179.9946         estimate D2E/DX2                !
 ! D80   D(20,21,22,23)         -0.0057         estimate D2E/DX2                !
 ! D81   D(20,21,22,25)        179.9976         estimate D2E/DX2                !
 ! D82   D(34,21,22,23)        179.9907         estimate D2E/DX2                !
 ! D83   D(34,21,22,25)         -0.006          estimate D2E/DX2                !
 ! D84   D(21,22,23,24)          0.0057         estimate D2E/DX2                !
 ! D85   D(21,22,23,35)       -179.9891         estimate D2E/DX2                !
 ! D86   D(25,22,23,24)       -179.9975         estimate D2E/DX2                !
 ! D87   D(25,22,23,35)          0.0076         estimate D2E/DX2                !
 ! D88   D(21,22,25,26)        -59.5088         estimate D2E/DX2                !
 ! D89   D(21,22,25,27)        179.8402         estimate D2E/DX2                !
 ! D90   D(21,22,25,28)         59.2109         estimate D2E/DX2                !
 ! D91   D(23,22,25,26)        120.4944         estimate D2E/DX2                !
 ! D92   D(23,22,25,27)         -0.1566         estimate D2E/DX2                !
 ! D93   D(23,22,25,28)       -120.7859         estimate D2E/DX2                !
 ! D94   D(22,23,24,19)         -0.0015         estimate D2E/DX2                !
 ! D95   D(22,23,24,36)        179.9996         estimate D2E/DX2                !
 ! D96   D(35,23,24,19)        179.9933         estimate D2E/DX2                !
 ! D97   D(35,23,24,36)         -0.0056         estimate D2E/DX2                !
 ! D98   D(28,26,38,25)         33.6639         estimate D2E/DX2                !
 --------------------------------------------------------------------------------
 Trust Radius=3.00D-01 FncErr=1.00D-07 GrdErr=1.00D-06 EigMax=2.50D+02 EigMin=1.00D-04
 Number of steps in this run=    227 maximum allowed number of steps=    228.
 GradGradGradGradGradGradGradGradGradGradGradGradGradGradGradGradGradGrad

                          Input orientation:                          
 ---------------------------------------------------------------------
 Center     Atomic      Atomic             Coordinates (Angstroms)
 Number     Number       Type             X           Y           Z
 ---------------------------------------------------------------------
      1          8           0       -1.573335    2.140572    0.000315
      2          6           0       -1.774523    0.951790    0.000292
      3          6           0       -0.664439   -0.107683    0.000299
      4          6           0        0.664429    0.107654    0.000280
      5          7           0        1.288662    1.385474    0.000336
      6          6           0        2.679551    1.230292    0.000256
      7          6           0        3.014975   -0.167526    0.000168
      8          6           0        1.774518   -0.951826    0.000179
      9          8           0        1.573300   -2.140604    0.000101
     10          6           0        4.349171   -0.561334    0.000103
     11          6           0        5.337825    0.427526    0.000118
     12          6           0        4.997089    1.792576    0.000219
     13          6           0        3.669171    2.220763    0.000284
     14         16           0        7.008065   -0.008078    0.000030
     15          8           0        7.323445   -0.834708    1.213013
     16          8           0        7.826436    1.242932    0.001384
     17          8           0        7.323983   -0.832184   -1.214620
     18          7           0       -1.288664   -1.385507    0.000350
     19          6           0       -2.679559   -1.230344    0.000268
     20          6           0       -3.014996    0.167490    0.000272
     21          6           0       -4.349179    0.561292    0.000271
     22          6           0       -5.337848   -0.427594    0.000306
     23          6           0       -4.997109   -1.792619    0.000221
     24          6           0       -3.669168   -2.220809    0.000217
     25         16           0       -7.008057    0.008112    0.000370
     26          8           0       -7.324555    0.830400    1.215930
     27          8           0       -7.826550   -1.242811   -0.003554
     28          8           0       -7.322693    0.836603   -1.211727
     29          1           0        0.761897    2.253208    0.000337
     30          1           0        4.600268   -1.628692    0.000063
     31          1           0        5.801707    2.545449    0.000274
     32          1           0        3.418342    3.276691    0.000369
     33          1           0       -0.761887   -2.253236    0.000158
     34          1           0       -4.600307    1.628647    0.000185
     35          1           0       -5.801694   -2.545517    0.000069
     36          1           0       -3.418359   -3.276742    0.000158
     37         11           0        9.487942   -0.897994   -0.001402
     38         11           0       -9.487922    0.898029   -0.002422
 ---------------------------------------------------------------------
                    Distance matrix (angstroms):
                    1          2          3          4          5
     1  O    0.000000
     2  C    1.205686   0.000000
     3  C    2.425024   1.534526   0.000000
     4  C    3.023300   2.580901   1.346202   0.000000
     5  N    2.959932   3.093733   2.458479   1.422143   0.000000
     6  C    4.349212   4.462773   3.601728   2.306736   1.399519
     7  C    5.136137   4.918553   3.679901   2.366599   2.322061
     8  C    4.557526   4.027337   2.580908   1.534534   2.387264
     9  O    5.313170   4.557501   3.023284   2.425018   3.537548
    10  C    6.509714   6.307866   5.034092   3.744979   3.627227
    11  C    7.120299   7.131644   6.026078   4.684330   4.160936
    12  C    6.579633   6.823610   5.971925   4.648753   3.730705
    13  C    5.243119   5.589642   4.919536   3.673378   2.522802
    14  S    8.846306   8.834885   7.673151   6.344692   5.886727
    15  O    9.459155   9.350684   8.112061   6.833832   6.543577
    16  O    9.442534   9.605372   8.597623   7.251428   6.539328
    17  O    9.459155   9.351010   8.112695   6.834394   6.543640
    18  N    3.537552   2.387261   1.422143   2.458476   3.784302
    19  C    3.547789   2.362371   2.306746   3.601735   4.752818
    20  C    2.443653   1.467617   2.366609   3.679912   4.472690
    21  C    3.193655   2.604101   3.744975   5.034089   5.697765
    22  C    4.557086   3.820993   4.684346   6.026095   6.870069
    23  C    5.214616   4.232829   4.648767   5.971939   7.043521
    24  C    4.838818   3.695276   3.673377   4.919533   6.130690
    25  S    5.838115   5.317933   6.344675   7.673132   8.410272
    26  O    6.022525   5.682901   6.834830   8.113201   8.716265
    27  O    7.109852   6.437649   7.251508   8.597703   9.486569
    28  O    6.018679   5.680180   6.833230   8.111378   8.713541
    29  H    2.337947   2.850810   2.758304   2.147767   1.015108
    30  H    7.233307   6.877270   5.480019   4.301828   4.477938
    31  H    7.386147   7.742029   6.989288   5.686341   4.659734
    32  H    5.119336   5.689553   5.303121   4.198432   2.848199
    33  H    4.468109   3.361194   2.147765   2.758293   4.176717
    34  H    3.069955   2.905717   4.301848   5.480042   5.893988
    35  H    6.311771   5.333785   5.686337   6.989282   8.107147
    36  H    5.722884   4.536814   4.198453   5.303140   6.625127
    37  Na  11.471039  11.413362  10.183096   8.880637   8.511311
    38  Na   8.011530   7.713587   8.880615  10.183071  10.787603
                    6          7          8          9         10
     6  C    0.000000
     7  C    1.437499   0.000000
     8  C    2.362356   1.467604   0.000000
     9  O    3.547778   2.443658   1.205687   0.000000
    10  C    2.448991   1.391102   2.604097   3.193674   0.000000
    11  C    2.776842   2.397857   3.820964   4.557076   1.398314
    12  C    2.384774   2.787611   4.232813   5.214618   2.441452
    13  C    1.400136   2.476267   3.695271   4.838822   2.863994
    14  S    4.502177   3.996272   5.317958   5.838179   2.715844
    15  O    5.225013   4.525377   5.681133   6.020024   3.223692
    16  O    5.146901   5.013936   6.437599   7.109854   3.917493
    17  O    5.224986   4.526039   5.682131   6.021450   3.224658
    18  N    4.752803   4.472671   3.093730   2.959900   5.697758
    19  C    5.897015   5.792866   4.462777   4.349182   7.060497
    20  C    5.792876   6.039270   4.918568   5.136123   7.400145
    21  C    7.060496   7.400131   6.307867   6.509685   8.770495
    22  C    8.187019   8.356871   7.131660   7.120279   9.687942
    23  C    8.250400   8.175232   6.823626   6.579618   9.427036
    24  C    7.226087   6.992406   5.589636   5.243081   8.188261
    25  S    9.764398  10.024571   8.834880   8.846280  11.371495
    26  O   10.085629  10.458480   9.351337   9.459225  11.819096
    27  O   10.793258  10.894720   9.605477   9.442628  12.194778
    28  O   10.083094  10.456785   9.350211   9.458910  11.817579
    29  H    2.173420   3.307010   3.361197   4.468105   4.559625
    30  H    3.444262   2.155959   2.905686   3.069949   1.096496
    31  H    3.387845   3.889230   5.333778   6.311776   3.429572
    32  H    2.175675   3.467757   4.536795   5.722872   3.949288
    33  H    4.896781   4.314496   2.850793   2.337902   5.383813
    34  H    7.290749   7.824242   6.877299   7.233303   9.213532
    35  H    9.283763   9.131730   7.742018   7.386101  10.342971
    36  H    7.582734   7.145279   5.689570   5.119323   8.228485
    37  Na   7.133288   6.514053   7.713612   8.011594   5.149787
    38  Na  12.172009  12.548221  11.413349  11.471004  13.913838
                   11         12         13         14         15
    11  C    0.000000
    12  C    1.406934   0.000000
    13  C    2.449511   1.395246   0.000000
    14  S    1.726109   2.699329   4.014467   0.000000
    15  O    2.647081   3.712873   4.915316   1.501369   0.000000
    16  O    2.618792   2.882241   4.270715   1.494911   2.457159
    17  O    2.647127   3.712093   4.914685   1.501442   2.427634
    18  N    6.870040   7.043501   6.130686   8.410293   8.714491
    19  C    8.187001   8.250392   7.226099   9.764425  10.084015
    20  C    8.356868   8.175232   6.992426  10.024599  10.457462
    21  C    9.687928   9.427024   8.188271  11.371507  11.818194
    22  C   10.709866  10.570718   9.388300  12.353039  12.725751
    23  C   10.570710  10.617797   9.550479  12.137083  12.417105
    24  C    9.388269   9.550459   8.577807  10.904104  11.145837
    25  S   12.353004  12.137044  10.904083  14.016131  14.407387
    26  O   12.726994  12.418802  11.147776  14.408520  14.742337
    27  O   13.269921  13.177986  12.006163  14.885912  15.204241
    28  O   12.724961  12.416108  11.144772  14.406681  14.939277
    29  H    4.926686   4.260168   2.907455   6.642893   7.352532
    30  H    2.184496   3.444204   3.960460   2.902391   3.085020
    31  H    2.168129   1.101920   2.157112   2.824146   3.900242
    32  H    3.435427   2.166804   1.085311   4.865780   5.798615
    33  H    6.662805   7.038068   6.296899   8.087823   8.297941
    34  H   10.010453   9.598796   8.290649  11.723189  12.235805
    35  H   11.529435  11.637558  10.602580  13.058657  13.291628
    36  H    9.507490   9.824345   8.969707  10.926778  11.082459
    37  Na   4.356659   5.235163   6.601874   2.634719   2.482711
    38  Na  14.833211  14.512607  13.223416  16.520854  16.944076
                   16         17         18         19         20
    16  O    0.000000
    17  O    2.457078   0.000000
    18  N    9.486503   8.715504   0.000000
    19  C   10.793194  10.084906   1.399523   0.000000
    20  C   10.894642  10.458002   2.322073   1.437518   0.000000
    21  C   12.194681  11.818648   3.627227   2.448998   1.391087
    22  C   13.269854  12.726418   4.160948   2.776852   2.397867
    23  C   13.177931  12.418035   3.730724   2.384783   2.787615
    24  C   12.006099  11.146904   2.522802   1.400124   2.476270
    25  S   14.885797  14.407972   5.886733   4.502185   3.996240
    26  O   15.205191  14.941600   6.543688   5.224987   4.526541
    27  O   15.849130  15.204405   6.539444   5.147008   5.013982
    28  O   15.203054  14.741437   6.543425   5.224930   4.524700
    29  H    7.136412   7.352329   4.176727   4.896811   4.314527
    30  H    4.319072   3.086827   5.893951   7.290718   7.824226
    31  H    2.407505   3.898935   8.107144   9.283775   9.131755
    32  H    4.854634   5.797679   6.625103   7.582728   7.145276
    33  H    9.272674   8.299179   1.015110   2.173424   3.307025
    34  H   12.432728  12.236018   4.477958   3.444285   2.155966
    35  H   14.144903  13.292644   4.659728   3.387832   3.889228
    36  H   12.119112  11.083748   2.848222   2.175677   3.467771
    37  Na   2.710014   2.481723  10.787628  12.172039  12.548256
    38  Na  17.317793  16.944120   8.511309   7.133287   6.514021
                   21         22         23         24         25
    21  C    0.000000
    22  C    1.398343   0.000000
    23  C    2.441457   1.406910   0.000000
    24  C    2.864001   2.449513   1.395268   0.000000
    25  S    2.715813   1.726105   2.699360   4.014507   0.000000
    26  O    3.225385   2.647130   3.711493   4.914233   1.501304
    27  O    3.917513   2.618823   2.882367   4.270869   1.494910
    28  O    3.222813   2.647041   3.713485   4.915773   1.501523
    29  H    5.383835   6.662851   7.038101   6.296917   8.087808
    30  H    9.213503  10.010434   9.598777   8.290608  11.723154
    31  H   10.342986  11.529470  11.637580  10.602579  13.058642
    32  H    8.228473   9.507502   9.824343   8.969688  10.926729
    33  H    4.559631   4.926702   4.260196   2.907462   6.642916
    34  H    1.096500   2.184512   3.444200   3.960471   2.902308
    35  H    3.429586   2.168122   1.101913   2.157105   2.824240
    36  H    3.949295   3.435416   2.166812   1.085311   4.865819
    37  Na  13.913858  14.833251  14.512652  13.223441  16.520866
    38  Na   5.149765   4.356650   5.235169   6.601898   2.634709
                   26         27         28         29         30
    26  O    0.000000
    27  O    2.457101   0.000000
    28  O    2.427666   2.457136   0.000000
    29  H    8.300166   9.272733   8.296774   0.000000
    30  H   12.236293  12.432808  12.235322   5.459143   0.000000
    31  H   13.293531  14.144975  13.290560   5.048276   4.343606
    32  H   11.084754  12.119138  11.081202   2.846791   5.045764
    33  H    7.352246   7.136556   7.352547   4.757095   5.398404
    34  H    3.088165   4.319019   3.083415   5.398454   9.760166
    35  H    3.897979   2.407716   3.901362   8.130713  10.442288
    36  H    5.796989   4.854795   5.799319   6.932163   8.186235
    37  Na  16.944890  17.317925  16.943175   9.277604   4.941991
    38  Na   2.483770   2.709862   2.480808  10.339019  14.312981
                   31         32         33         34         35
    31  H    0.000000
    32  H    2.493019   0.000000
    33  H    8.130691   6.932129   0.000000
    34  H   10.442338   8.186256   5.459165   0.000000
    35  H   12.671103  10.904456   5.048275   4.343613   0.000000
    36  H   10.904473   9.470373   2.846824   5.045775   2.492985
    37  Na   5.044366   7.366685  10.339037  14.313025  15.378144
    38  Na  15.378126  13.123631   9.277616   4.941922   5.044432
                   36         37         38
    36  H    0.000000
    37  Na  13.123683   0.000000
    38  Na   7.366703  19.060669   0.000000
 Stoichiometry    C16H8N2Na2O8S2
 Framework group  C1[X(C16H8N2Na2O8S2)]
 Deg. of freedom   108
 Full point group                 C1      NOp   1
 Largest Abelian subgroup         C1      NOp   1
 Largest concise Abelian subgroup C1      NOp   1
                         Standard orientation:                         
 ---------------------------------------------------------------------
 Center     Atomic      Atomic             Coordinates (Angstroms)
 Number     Number       Type             X           Y           Z
 ---------------------------------------------------------------------
      1          8           0        1.573335   -2.140572    0.000315
      2          6           0        1.774523   -0.951790    0.000292
      3          6           0        0.664439    0.107683    0.000299
      4          6           0       -0.664429   -0.107654    0.000280
      5          7           0       -1.288662   -1.385474    0.000336
      6          6           0       -2.679551   -1.230292    0.000256
      7          6           0       -3.014975    0.167526    0.000168
      8          6           0       -1.774518    0.951826    0.000179
      9          8           0       -1.573300    2.140604    0.000101
     10          6           0       -4.349171    0.561334    0.000103
     11          6           0       -5.337825   -0.427526    0.000118
     12          6           0       -4.997089   -1.792576    0.000219
     13          6           0       -3.669171   -2.220763    0.000284
     14         16           0       -7.008065    0.008078    0.000030
     15          8           0       -7.323445    0.834708    1.213013
     16          8           0       -7.826436   -1.242932    0.001384
     17          8           0       -7.323983    0.832184   -1.214620
     18          7           0        1.288664    1.385507    0.000350
     19          6           0        2.679559    1.230344    0.000268
     20          6           0        3.014996   -0.167490    0.000272
     21          6           0        4.349179   -0.561292    0.000271
     22          6           0        5.337848    0.427594    0.000306
     23          6           0        4.997109    1.792619    0.000221
     24          6           0        3.669168    2.220809    0.000217
     25         16           0        7.008057   -0.008112    0.000370
     26          8           0        7.324555   -0.830400    1.215930
     27          8           0        7.826550    1.242811   -0.003554
     28          8           0        7.322693   -0.836603   -1.211727
     29          1           0       -0.761897   -2.253208    0.000337
     30          1           0       -4.600268    1.628692    0.000063
     31          1           0       -5.801707   -2.545449    0.000274
     32          1           0       -3.418342   -3.276691    0.000369
     33          1           0        0.761887    2.253236    0.000158
     34          1           0        4.600307   -1.628647    0.000185
     35          1           0        5.801694    2.545517    0.000069
     36          1           0        3.418359    3.276742    0.000158
     37         11           0       -9.487942    0.897994   -0.001402
     38         11           0        9.487922   -0.898029   -0.002422
 ---------------------------------------------------------------------
 Rotational constants (GHZ):           0.6810353           0.0324731           0.0313578
 Standard basis: CC-pVTZ (5D, 7F)
 There are  1186 symmetry adapted cartesian basis functions of A   symmetry.
 There are  1028 symmetry adapted basis functions of A   symmetry.
  1028 basis functions,  1882 primitive gaussians,  1186 cartesian basis functions
   118 alpha electrons      118 beta electrons
       nuclear repulsion energy      3099.1325660868 Hartrees.
 NAtoms=   38 NActive=   38 NUniq=   38 SFac= 1.00D+00 NAtFMM=   60 NAOKFM=F Big=F
 Integral buffers will be    131072 words long.
 Raffenetti 2 integral format.
 Two-electron integral symmetry is turned on.
 Nuclear repulsion after empirical dispersion term =     3099.0637475792 Hartrees.
 One-electron integrals computed using PRISM.
 NBasis=  1028 RedAO= T EigKep=  2.00D-05  NBF=  1028
 NBsUse=  1028 1.00D-06 EigRej= -1.00D+00 NBFU=  1028
 ExpMin= 1.50D-02 ExpMax= 4.23D+05 ExpMxC= 1.33D+03 IAcc=3 IRadAn=         5 AccDes= 0.00D+00
 Harris functional with IExCor= 3630 and IRadAn=       5 diagonalized for initial guess.
 HarFok:  IExCor= 3630 AccDes= 0.00D+00 IRadAn=         5 IDoV= 1 UseB2=F ITyADJ=14
 ICtDFT=  3500011 ScaDFX=  1.000000  1.000000  1.000000  1.000000
 FoFCou: FMM=F IPFlag=           0 FMFlag=      100000 FMFlg1=           0
         NFxFlg=           0 DoJE=T BraDBF=F KetDBF=T FulRan=T
         wScrn=  0.000000 ICntrl=       500 IOpCl=  0 I1Cent=   200000004 NGrid=           0
         NMat0=    1 NMatS0=      1 NMatT0=    0 NMatD0=    1 NMtDS0=    0 NMtDT0=    0
 Petite list used in FoFCou.
 Requested convergence on RMS density matrix=1.00D-08 within 128 cycles.
 Requested convergence on MAX density matrix=1.00D-06.
 Requested convergence on             energy=1.00D-06.
 No special actions if energy rises.
 EnCoef did     2 forward-backward iterations
 EnCoef did   100 forward-backward iterations
 EnCoef did     2 forward-backward iterations
 Restarting incremental Fock formation.
 SCF Done:  E(RB97D) =  -2446.48635291     A.U. after   21 cycles
            NFock= 21  Conv=0.67D-08     -V/T= 2.0046

 **********************************************************************

            Population analysis using the SCF density.

 **********************************************************************

 Orbital symmetries:
       Occupied  (A) (A) (A) (A) (A) (A) (A) (A) (A) (A) (A) (A)
                 (A) (A) (A) (A) (A) (A) (A) (A) (A) (A) (A) (A)
                 (A) (A) (A) (A) (A) (A) (A) (A) (A) (A) (A) (A)
                 (A) (A) (A) (A) (A) (A) (A) (A) (A) (A) (A) (A)
                 (A) (A) (A) (A) (A) (A) (A) (A) (A) (A) (A) (A)
                 (A) (A) (A) (A) (A) (A) (A) (A) (A) (A) (A) (A)
                 (A) (A) (A) (A) (A) (A) (A) (A) (A) (A) (A) (A)
                 (A) (A) (A) (A) (A) (A) (A) (A) (A) (A) (A) (A)
                 (A) (A) (A) (A) (A) (A) (A) (A) (A) (A) (A) (A)
                 (A) (A) (A) (A) (A) (A) (A) (A) (A) (A)
       Virtual   (A) (A) (A) (A) (A) (A) (A) (A) (A) (A) (A) (A)
                 (A) (A) (A) (A) (A) (A) (A) (A) (A) (A) (A) (A)
                 (A) (A) (A) (A) (A) (A) (A) (A) (A) (A) (A) (A)
                 (A) (A) (A) (A) (A) (A) (A) (A) (A) (A) (A) (A)
                 (A) (A) (A) (A) (A) (A) (A) (A) (A) (A) (A) (A)
                 (A) (A) (A) (A) (A) (A) (A) (A) (A) (A) (A) (A)
                 (A) (A) (A) (A) (A) (A) (A) (A) (A) (A) (A) (A)
                 (A) (A) (A) (A) (A) (A) (A) (A) (A) (A) (A) (A)
                 (A) (A) (A) (A) (A) (A) (A) (A) (A) (A) (A) (A)
                 (A) (A) (A) (A) (A) (A) (A) (A) (A) (A) (A) (A)
                 (A) (A) (A) (A) (A) (A) (A) (A) (A) (A) (A) (A)
                 (A) (A) (A) (A) (A) (A) (A) (A) (A) (A) (A) (A)
                 (A) (A) (A) (A) (A) (A) (A) (A) (A) (A) (A) (A)
                 (A) (A) (A) (A) (A) (A) (A) (A) (A) (A) (A) (A)
                 (A) (A) (A) (A) (A) (A) (A) (A) (A) (A) (A) (A)
                 (A) (A) (A) (A) (A) (A) (A) (A) (A) (A) (A) (A)
                 (A) (A) (A) (A) (A) (A) (A) (A) (A) (A) (A) (A)
                 (A) (A) (A) (A) (A) (A) (A) (A) (A) (A) (A) (A)
                 (A) (A) (A) (A) (A) (A) (A) (A) (A) (A) (A) (A)
                 (A) (A) (A) (A) (A) (A) (A) (A) (A) (A) (A) (A)
                 (A) (A) (A) (A) (A) (A) (A) (A) (A) (A) (A) (A)
                 (A) (A) (A) (A) (A) (A) (A) (A) (A) (A) (A) (A)
                 (A) (A) (A) (A) (A) (A) (A) (A) (A) (A) (A) (A)
                 (A) (A) (A) (A) (A) (A) (A) (A) (A) (A) (A) (A)
                 (A) (A) (A) (A) (A) (A) (A) (A) (A) (A) (A) (A)
                 (A) (A) (A) (A) (A) (A) (A) (A) (A) (A) (A) (A)
                 (A) (A) (A) (A) (A) (A) (A) (A) (A) (A) (A) (A)
                 (A) (A) (A) (A) (A) (A) (A) (A) (A) (A) (A) (A)
                 (A) (A) (A) (A) (A) (A) (A) (A) (A) (A) (A) (A)
                 (A) (A) (A) (A) (A) (A) (A) (A) (A) (A) (A) (A)
                 (A) (A) (A) (A) (A) (A) (A) (A) (A) (A) (A) (A)
                 (A) (A) (A) (A) (A) (A) (A) (A) (A) (A) (A) (A)
                 (A) (A) (A) (A) (A) (A) (A) (A) (A) (A) (A) (A)
                 (A) (A) (A) (A) (A) (A) (A) (A) (A) (A) (A) (A)
                 (A) (A) (A) (A) (A) (A) (A) (A) (A) (A) (A) (A)
                 (A) (A) (A) (A) (A) (A) (A) (A) (A) (A) (A) (A)
                 (A) (A) (A) (A) (A) (A) (A) (A) (A) (A) (A) (A)
                 (A) (A) (A) (A) (A) (A) (A) (A) (A) (A) (A) (A)
                 (A) (A) (A) (A) (A) (A) (A) (A) (A) (A) (A) (A)
                 (A) (A) (A) (A) (A) (A) (A) (A) (A) (A) (A) (A)
                 (A) (A) (A) (A) (A) (A) (A) (A) (A) (A) (A) (A)
                 (A) (A) (A) (A) (A) (A) (A) (A) (A) (A) (A) (A)
                 (A) (A) (A) (A) (A) (A) (A) (A) (A) (A) (A) (A)
                 (A) (A) (A) (A) (A) (A) (A) (A) (A) (A) (A) (A)
                 (A) (A) (A) (A) (A) (A) (A) (A) (A) (A) (A) (A)
                 (A) (A) (A) (A) (A) (A) (A) (A) (A) (A) (A) (A)
                 (A) (A) (A) (A) (A) (A) (A) (A) (A) (A) (A) (A)
                 (A) (A) (A) (A) (A) (A) (A) (A) (A) (A) (A) (A)
                 (A) (A) (A) (A) (A) (A) (A) (A) (A) (A) (A) (A)
                 (A) (A) (A) (A) (A) (A) (A) (A) (A) (A) (A) (A)
                 (A) (A) (A) (A) (A) (A) (A) (A) (A) (A) (A) (A)
                 (A) (A) (A) (A) (A) (A) (A) (A) (A) (A) (A) (A)
                 (A) (A) (A) (A) (A) (A) (A) (A) (A) (A) (A) (A)
                 (A) (A) (A) (A) (A) (A) (A) (A) (A) (A) (A) (A)
                 (A) (A) (A) (A) (A) (A) (A) (A) (A) (A) (A) (A)
                 (A) (A) (A) (A) (A) (A) (A) (A) (A) (A) (A) (A)
                 (A) (A) (A) (A) (A) (A) (A) (A) (A) (A) (A) (A)
                 (A) (A) (A) (A) (A) (A) (A) (A) (A) (A) (A) (A)
                 (A) (A) (A) (A) (A) (A) (A) (A) (A) (A) (A) (A)
                 (A) (A) (A) (A) (A) (A) (A) (A) (A) (A) (A) (A)
                 (A) (A) (A) (A) (A) (A) (A) (A) (A) (A) (A) (A)
                 (A) (A) (A) (A) (A) (A) (A) (A) (A) (A) (A) (A)
                 (A) (A) (A) (A) (A) (A) (A) (A) (A) (A) (A) (A)
                 (A) (A) (A) (A) (A) (A) (A) (A) (A) (A) (A) (A)
                 (A) (A) (A) (A) (A) (A) (A) (A) (A) (A) (A) (A)
                 (A) (A) (A) (A) (A) (A) (A) (A) (A) (A) (A) (A)
                 (A) (A) (A) (A) (A) (A) (A) (A) (A) (A) (A) (A)
                 (A) (A) (A) (A) (A) (A) (A) (A) (A) (A) (A) (A)
                 (A) (A) (A) (A) (A) (A) (A) (A) (A) (A) (A) (A)
                 (A) (A) (A) (A) (A) (A) (A) (A) (A) (A) (A) (A)
                 (A) (A) (A) (A) (A) (A) (A) (A) (A) (A) (A) (A)
                 (A) (A) (A) (A) (A) (A) (A) (A) (A) (A) (A) (A)
                 (A) (A) (A) (A) (A) (A) (A) (A) (A) (A) (A) (A)
                 (A) (A) (A) (A) (A) (A) (A) (A) (A) (A) (A) (A)
                 (A) (A) (A) (A) (A) (A) (A) (A) (A) (A) (A) (A)
                 (A) (A) (A) (A) (A) (A) (A) (A) (A) (A)
 The electronic state is 1-A.
 Alpha  occ. eigenvalues --  -88.21864 -88.21864 -37.98846 -37.98846 -18.74423
 Alpha  occ. eigenvalues --  -18.74423 -18.70361 -18.70361 -18.70346 -18.70346
 Alpha  occ. eigenvalues --  -18.70345 -18.70344 -14.04739 -14.04739  -9.99197
 Alpha  occ. eigenvalues --   -9.99197  -9.96759  -9.96759  -9.96369  -9.96311
 Alpha  occ. eigenvalues --   -9.92944  -9.92943  -9.92907  -9.92907  -9.92645
 Alpha  occ. eigenvalues --   -9.92645  -9.92032  -9.92032  -9.91875  -9.91875
 Alpha  occ. eigenvalues --   -7.85891  -7.85891  -5.89034  -5.89034  -5.89029
 Alpha  occ. eigenvalues --   -5.89029  -5.89012  -5.89012  -2.13494  -2.13494
 Alpha  occ. eigenvalues --   -1.11071  -1.11071  -1.10983  -1.10983  -1.10956
 Alpha  occ. eigenvalues --   -1.10956  -0.99671  -0.99671  -0.96813  -0.96568
 Alpha  occ. eigenvalues --   -0.89982  -0.89164  -0.86302  -0.86302  -0.85863
 Alpha  occ. eigenvalues --   -0.85863  -0.79112  -0.78702  -0.72216  -0.71091
 Alpha  occ. eigenvalues --   -0.70861  -0.69720  -0.68084  -0.63743  -0.61236
 Alpha  occ. eigenvalues --   -0.59587  -0.57579  -0.54091  -0.53212  -0.53161
 Alpha  occ. eigenvalues --   -0.50531  -0.50268  -0.48285  -0.47506  -0.45551
 Alpha  occ. eigenvalues --   -0.44219  -0.42889  -0.41874  -0.41203  -0.41186
 Alpha  occ. eigenvalues --   -0.41061  -0.40300  -0.40156  -0.39084  -0.38958
 Alpha  occ. eigenvalues --   -0.38646  -0.38512  -0.38383  -0.38135  -0.37167
 Alpha  occ. eigenvalues --   -0.36959  -0.35870  -0.35142  -0.34185  -0.33833
 Alpha  occ. eigenvalues --   -0.32387  -0.32158  -0.32147  -0.30869  -0.26994
 Alpha  occ. eigenvalues --   -0.26926  -0.26926  -0.26846  -0.26045  -0.26016
 Alpha  occ. eigenvalues --   -0.25603  -0.24296  -0.24112  -0.23535  -0.23074
 Alpha  occ. eigenvalues --   -0.22879  -0.22793  -0.22134  -0.21115  -0.20011
 Alpha  occ. eigenvalues --   -0.18750  -0.18749  -0.17678
 Alpha virt. eigenvalues --   -0.12350  -0.07525  -0.06561  -0.06560  -0.05039
 Alpha virt. eigenvalues --   -0.04220  -0.02385   0.00389   0.00393   0.00542
 Alpha virt. eigenvalues --    0.00578   0.01345   0.01414   0.01425   0.03551
 Alpha virt. eigenvalues --    0.03853   0.04456   0.04695   0.05188   0.05483
 Alpha virt. eigenvalues --    0.05807   0.05836   0.05883   0.06889   0.06995
 Alpha virt. eigenvalues --    0.07883   0.07894   0.08250   0.08658   0.08781
 Alpha virt. eigenvalues --    0.09310   0.09537   0.10175   0.10839   0.11192
 Alpha virt. eigenvalues --    0.11693   0.12132   0.12323   0.12353   0.13054
 Alpha virt. eigenvalues --    0.13104   0.13587   0.13762   0.14481   0.14790
 Alpha virt. eigenvalues --    0.15137   0.15177   0.15459   0.16089   0.16244
 Alpha virt. eigenvalues --    0.16443   0.17143   0.17179   0.17794   0.17908
 Alpha virt. eigenvalues --    0.18112   0.18749   0.20337   0.20749   0.21042
 Alpha virt. eigenvalues --    0.21542   0.21904   0.22793   0.22858   0.22934
 Alpha virt. eigenvalues --    0.23030   0.24453   0.24641   0.25051   0.25364
 Alpha virt. eigenvalues --    0.25966   0.26089   0.26306   0.26551   0.27605
 Alpha virt. eigenvalues --    0.27717   0.28003   0.28563   0.28745   0.29088
 Alpha virt. eigenvalues --    0.29901   0.30054   0.30244   0.30750   0.30792
 Alpha virt. eigenvalues --    0.31932   0.31952   0.33030   0.33244   0.33389
 Alpha virt. eigenvalues --    0.34882   0.34959   0.35374   0.35571   0.35690
 Alpha virt. eigenvalues --    0.36616   0.36683   0.36958   0.37991   0.38267
 Alpha virt. eigenvalues --    0.38388   0.38833   0.38965   0.39058   0.40126
 Alpha virt. eigenvalues --    0.40219   0.40385   0.40406   0.41069   0.41478
 Alpha virt. eigenvalues --    0.41650   0.41817   0.42154   0.42478   0.42567
 Alpha virt. eigenvalues --    0.42622   0.42680   0.43004   0.43226   0.43889
 Alpha virt. eigenvalues --    0.44024   0.44577   0.44912   0.45169   0.45821
 Alpha virt. eigenvalues --    0.46206   0.46259   0.46956   0.47044   0.47073
 Alpha virt. eigenvalues --    0.47076   0.47173   0.47518   0.47536   0.48313
 Alpha virt. eigenvalues --    0.48655   0.49508   0.49573   0.49981   0.50297
 Alpha virt. eigenvalues --    0.50750   0.51198   0.51303   0.51855   0.52424
 Alpha virt. eigenvalues --    0.52652   0.52812   0.53899   0.54019   0.54645
 Alpha virt. eigenvalues --    0.54919   0.55035   0.55393   0.55524   0.56833
 Alpha virt. eigenvalues --    0.57115   0.57364   0.57932   0.58322   0.59138
 Alpha virt. eigenvalues --    0.59364   0.59443   0.59724   0.59933   0.60399
 Alpha virt. eigenvalues --    0.60938   0.61730   0.63440   0.63639   0.64216
 Alpha virt. eigenvalues --    0.64376   0.64533   0.65019   0.66084   0.66830
 Alpha virt. eigenvalues --    0.66926   0.66938   0.67104   0.67870   0.68161
 Alpha virt. eigenvalues --    0.68831   0.68972   0.69019   0.69099   0.69653
 Alpha virt. eigenvalues --    0.69888   0.70112   0.72052   0.72385   0.72676
 Alpha virt. eigenvalues --    0.72801   0.73331   0.73828   0.73898   0.74080
 Alpha virt. eigenvalues --    0.74372   0.75729   0.75734   0.77111   0.77347
 Alpha virt. eigenvalues --    0.77688   0.78178   0.78351   0.78841   0.78865
 Alpha virt. eigenvalues --    0.79409   0.81001   0.81057   0.81509   0.82030
 Alpha virt. eigenvalues --    0.82795   0.82973   0.83535   0.83772   0.84024
 Alpha virt. eigenvalues --    0.84701   0.85292   0.85632   0.85981   0.88733
 Alpha virt. eigenvalues --    0.88973   0.89195   0.89374   0.89669   0.91484
 Alpha virt. eigenvalues --    0.91603   0.91905   0.92320   0.92422   0.93131
 Alpha virt. eigenvalues --    0.93909   0.94474   0.94710   0.95569   0.96059
 Alpha virt. eigenvalues --    0.96560   0.96961   0.97763   0.98209   0.98669
 Alpha virt. eigenvalues --    0.99377   0.99602   0.99633   1.00330   1.00569
 Alpha virt. eigenvalues --    1.01264   1.01673   1.02747   1.03558   1.04327
 Alpha virt. eigenvalues --    1.04741   1.05326   1.05767   1.06632   1.07427
 Alpha virt. eigenvalues --    1.08997   1.09202   1.09221   1.09657   1.10498
 Alpha virt. eigenvalues --    1.11106   1.12811   1.13043   1.14740   1.16217
 Alpha virt. eigenvalues --    1.16243   1.16965   1.18090   1.18720   1.18953
 Alpha virt. eigenvalues --    1.19025   1.20973   1.21059   1.21738   1.23015
 Alpha virt. eigenvalues --    1.23227   1.23373   1.23844   1.23893   1.24832
 Alpha virt. eigenvalues --    1.25839   1.26282   1.26949   1.27327   1.27529
 Alpha virt. eigenvalues --    1.29046   1.29642   1.29708   1.29926   1.30609
 Alpha virt. eigenvalues --    1.31280   1.32577   1.33723   1.34705   1.36050
 Alpha virt. eigenvalues --    1.36235   1.36819   1.37609   1.37714   1.37967
 Alpha virt. eigenvalues --    1.38428   1.38804   1.39213   1.39308   1.39891
 Alpha virt. eigenvalues --    1.41105   1.41711   1.42355   1.42465   1.43830
 Alpha virt. eigenvalues --    1.46432   1.46435   1.46998   1.47124   1.48587
 Alpha virt. eigenvalues --    1.49502   1.49759   1.50263   1.51090   1.51304
 Alpha virt. eigenvalues --    1.51747   1.53070   1.53259   1.53603   1.53740
 Alpha virt. eigenvalues --    1.54060   1.55269   1.55542   1.57770   1.57879
 Alpha virt. eigenvalues --    1.57927   1.58304   1.58391   1.58608   1.61465
 Alpha virt. eigenvalues --    1.61922   1.62032   1.64518   1.64808   1.65688
 Alpha virt. eigenvalues --    1.65739   1.66145   1.66288   1.68457   1.69255
 Alpha virt. eigenvalues --    1.69653   1.69775   1.70411   1.71066   1.71373
 Alpha virt. eigenvalues --    1.72796   1.74790   1.75178   1.76597   1.76928
 Alpha virt. eigenvalues --    1.78055   1.78688   1.79631   1.80399   1.81417
 Alpha virt. eigenvalues --    1.82637   1.83533   1.85298   1.85797   1.85820
 Alpha virt. eigenvalues --    1.86675   1.89742   1.89779   1.90879   1.90916
 Alpha virt. eigenvalues --    1.91462   1.91864   1.92459   1.94185   1.94624
 Alpha virt. eigenvalues --    1.95485   1.95517   1.97000   1.97011   1.98844
 Alpha virt. eigenvalues --    1.99000   1.99075   2.00167   2.00213   2.03864
 Alpha virt. eigenvalues --    2.04003   2.04589   2.05227   2.09665   2.10324
 Alpha virt. eigenvalues --    2.10687   2.11439   2.11511   2.14760   2.16238
 Alpha virt. eigenvalues --    2.17293   2.17424   2.17616   2.18973   2.19201
 Alpha virt. eigenvalues --    2.20666   2.21116   2.22226   2.22723   2.23109
 Alpha virt. eigenvalues --    2.23589   2.24044   2.26003   2.26055   2.27105
 Alpha virt. eigenvalues --    2.27414   2.27839   2.29573   2.31877   2.32151
 Alpha virt. eigenvalues --    2.32234   2.33272   2.33418   2.33681   2.34893
 Alpha virt. eigenvalues --    2.35524   2.36251   2.36357   2.36908   2.37178
 Alpha virt. eigenvalues --    2.38256   2.38478   2.38737   2.39332   2.40183
 Alpha virt. eigenvalues --    2.40528   2.40585   2.40798   2.40977   2.41525
 Alpha virt. eigenvalues --    2.41889   2.42380   2.42690   2.42724   2.42748
 Alpha virt. eigenvalues --    2.42898   2.43881   2.43962   2.44048   2.45459
 Alpha virt. eigenvalues --    2.46179   2.46344   2.47749   2.47949   2.48205
 Alpha virt. eigenvalues --    2.48532   2.50399   2.51427   2.52151   2.53078
 Alpha virt. eigenvalues --    2.53737   2.54170   2.55011   2.55940   2.55968
 Alpha virt. eigenvalues --    2.56173   2.58416   2.58597   2.59673   2.59879
 Alpha virt. eigenvalues --    2.59986   2.60119   2.61846   2.62235   2.63502
 Alpha virt. eigenvalues --    2.63995   2.65270   2.65625   2.66442   2.67430
 Alpha virt. eigenvalues --    2.67849   2.69358   2.69370   2.69421   2.71031
 Alpha virt. eigenvalues --    2.72930   2.73394   2.74173   2.74423   2.74487
 Alpha virt. eigenvalues --    2.75595   2.77685   2.79362   2.80265   2.80332
 Alpha virt. eigenvalues --    2.81086   2.81396   2.81711   2.82279   2.83156
 Alpha virt. eigenvalues --    2.84783   2.84868   2.85737   2.86291   2.87463
 Alpha virt. eigenvalues --    2.87744   2.87849   2.88134   2.89167   2.89424
 Alpha virt. eigenvalues --    2.90768   2.90925   2.91877   2.92340   2.92531
 Alpha virt. eigenvalues --    2.93560   2.94301   2.94373   2.94754   2.95505
 Alpha virt. eigenvalues --    2.96140   2.96570   2.96836   2.98028   2.98930
 Alpha virt. eigenvalues --    2.99814   3.00517   3.00528   3.01624   3.01726
 Alpha virt. eigenvalues --    3.02363   3.03328   3.04000   3.04670   3.05210
 Alpha virt. eigenvalues --    3.06198   3.07011   3.07871   3.07964   3.08697
 Alpha virt. eigenvalues --    3.10144   3.10369   3.10629   3.11803   3.11862
 Alpha virt. eigenvalues --    3.12307   3.12387   3.12593   3.13544   3.14341
 Alpha virt. eigenvalues --    3.14723   3.16203   3.16568   3.16660   3.18560
 Alpha virt. eigenvalues --    3.19063   3.19390   3.20139   3.20832   3.21365
 Alpha virt. eigenvalues --    3.22596   3.22608   3.23448   3.25155   3.25913
 Alpha virt. eigenvalues --    3.26173   3.27972   3.28884   3.29008   3.29740
 Alpha virt. eigenvalues --    3.31467   3.31693   3.31978   3.32544   3.32896
 Alpha virt. eigenvalues --    3.34327   3.34795   3.35624   3.35647   3.37532
 Alpha virt. eigenvalues --    3.37567   3.38176   3.39195   3.40995   3.41529
 Alpha virt. eigenvalues --    3.41789   3.41895   3.43251   3.43748   3.44805
 Alpha virt. eigenvalues --    3.45559   3.46094   3.47760   3.48139   3.48436
 Alpha virt. eigenvalues --    3.48803   3.51728   3.51840   3.53626   3.53644
 Alpha virt. eigenvalues --    3.53878   3.55619   3.57028   3.58154   3.58737
 Alpha virt. eigenvalues --    3.59464   3.59769   3.60294   3.60804   3.62238
 Alpha virt. eigenvalues --    3.62654   3.62851   3.62957   3.64798   3.66551
 Alpha virt. eigenvalues --    3.66614   3.66827   3.67936   3.70657   3.71279
 Alpha virt. eigenvalues --    3.72102   3.72391   3.74176   3.75237   3.76178
 Alpha virt. eigenvalues --    3.76681   3.77736   3.77883   3.78406   3.79087
 Alpha virt. eigenvalues --    3.80058   3.80172   3.80570   3.80764   3.82035
 Alpha virt. eigenvalues --    3.83066   3.83402   3.83404   3.84317   3.87342
 Alpha virt. eigenvalues --    3.87479   3.87618   3.89062   3.89162   3.89521
 Alpha virt. eigenvalues --    3.91250   3.91806   3.91840   3.92168   3.92489
 Alpha virt. eigenvalues --    3.92516   3.93844   3.95547   3.95628   3.96146
 Alpha virt. eigenvalues --    3.98501   4.00006   4.01128   4.01234   4.01676
 Alpha virt. eigenvalues --    4.02007   4.02401   4.03402   4.04102   4.05074
 Alpha virt. eigenvalues --    4.05224   4.05776   4.06751   4.06802   4.07667
 Alpha virt. eigenvalues --    4.09708   4.09781   4.10387   4.11884   4.13492
 Alpha virt. eigenvalues --    4.15161   4.15727   4.15822   4.16233   4.17248
 Alpha virt. eigenvalues --    4.17769   4.17771   4.17946   4.18960   4.20406
 Alpha virt. eigenvalues --    4.20547   4.22847   4.23220   4.24436   4.25195
 Alpha virt. eigenvalues --    4.25766   4.26001   4.27699   4.27783   4.28760
 Alpha virt. eigenvalues --    4.29116   4.30897   4.33946   4.34720   4.36347
 Alpha virt. eigenvalues --    4.37769   4.39136   4.43357   4.43556   4.45706
 Alpha virt. eigenvalues --    4.46708   4.51128   4.51421   4.52397   4.53612
 Alpha virt. eigenvalues --    4.55335   4.56168   4.57164   4.58928   4.61969
 Alpha virt. eigenvalues --    4.62157   4.63295   4.64380   4.64715   4.66799
 Alpha virt. eigenvalues --    4.68298   4.68926   4.69325   4.71009   4.71099
 Alpha virt. eigenvalues --    4.72004   4.73286   4.73762   4.74584   4.75149
 Alpha virt. eigenvalues --    4.75559   4.77426   4.78532   4.79939   4.80331
 Alpha virt. eigenvalues --    4.81941   4.82097   4.82759   4.82808   4.83812
 Alpha virt. eigenvalues --    4.85403   4.87193   4.88956   4.89196   4.94130
 Alpha virt. eigenvalues --    4.94673   4.95754   4.99662   5.00606   5.00689
 Alpha virt. eigenvalues --    5.00940   5.01352   5.02368   5.02850   5.03598
 Alpha virt. eigenvalues --    5.05808   5.05810   5.06010   5.06355   5.06423
 Alpha virt. eigenvalues --    5.06919   5.06920   5.07538   5.07602   5.07768
 Alpha virt. eigenvalues --    5.07825   5.08305   5.08671   5.08814   5.09546
 Alpha virt. eigenvalues --    5.09755   5.10441   5.11309   5.12764   5.13502
 Alpha virt. eigenvalues --    5.13932   5.16225   5.16396   5.16480   5.16717
 Alpha virt. eigenvalues --    5.17669   5.19171   5.19680   5.20265   5.20424
 Alpha virt. eigenvalues --    5.20505   5.22513   5.24389   5.24870   5.25177
 Alpha virt. eigenvalues --    5.25183   5.25306   5.26437   5.27406   5.27489
 Alpha virt. eigenvalues --    5.27940   5.29566   5.36937   5.37708   5.39188
 Alpha virt. eigenvalues --    5.39355   5.44941   5.45005   5.45393   5.45429
 Alpha virt. eigenvalues --    5.48745   5.49697   5.50118   5.54785   5.55099
 Alpha virt. eigenvalues --    5.55184   5.57344   5.57407   5.58963   5.58976
 Alpha virt. eigenvalues --    5.59043   5.61180   5.61235   5.61697   5.63598
 Alpha virt. eigenvalues --    5.64073   5.65925   5.66016   5.69496   5.73915
 Alpha virt. eigenvalues --    5.77791   5.79460   5.84073   5.84659   5.86439
 Alpha virt. eigenvalues --    5.86658   5.95917   5.97135   6.09995   6.12767
 Alpha virt. eigenvalues --    6.14465   6.16493   6.20339   6.20343   6.20363
 Alpha virt. eigenvalues --    6.21353   6.22571   6.22574   6.23397   6.24263
 Alpha virt. eigenvalues --    6.25912   6.25957   6.29773   6.29773   6.30689
 Alpha virt. eigenvalues --    6.31301   6.33875   6.33890   6.36630   6.36767
 Alpha virt. eigenvalues --    6.44133   6.45044   6.50009   6.50277   6.50472
 Alpha virt. eigenvalues --    6.50474   6.52446   6.53738   6.58074   6.58082
 Alpha virt. eigenvalues --    6.61558   6.61885   6.68439   6.69537   6.71637
 Alpha virt. eigenvalues --    6.71868   6.73147   6.74595   6.79996   6.80000
 Alpha virt. eigenvalues --    6.85192   6.85194   6.85271   6.85353   6.87461
 Alpha virt. eigenvalues --    6.87618   6.88328   6.89253   6.92941   6.93394
 Alpha virt. eigenvalues --    7.03336   7.16068   7.44913   7.46105   8.24284
 Alpha virt. eigenvalues --    8.49692   9.56242   9.56266   9.74719   9.75312
 Alpha virt. eigenvalues --    9.75905  10.16585  10.31883  10.81546  11.12276
 Alpha virt. eigenvalues --   11.74697  11.76841  12.18003  12.22288  12.37757
 Alpha virt. eigenvalues --   12.44675  12.81823  12.87609  13.12699  13.31672
 Alpha virt. eigenvalues --   13.39103  14.10591  14.39186  15.07721  15.19365
          Condensed to atoms (all electrons):
               1          2          3          4          5          6
     1  O    7.757334   0.683629  -0.130477   0.043412  -0.012506  -0.000489
     2  C    0.683629   4.671715   0.193097   0.003563  -0.003544   0.000319
     3  C   -0.130477   0.193097   5.816415  -0.085458  -0.025293   0.015763
     4  C    0.043412   0.003563  -0.085458   5.816438   0.391213  -0.129144
     5  N   -0.012506  -0.003544  -0.025293   0.391213   6.048110   0.476584
     6  C   -0.000489   0.000319   0.015763  -0.129144   0.476584   4.962409
     7  C   -0.000209  -0.000228   0.009851  -0.073573  -0.105552   0.352167
     8  C    0.000833   0.003894   0.003564   0.193088  -0.031283  -0.023847
     9  O   -0.000001   0.000833   0.043414  -0.130482   0.001783   0.005470
    10  C    0.000001   0.000000  -0.005113   0.043368  -0.000422  -0.072502
    11  C    0.000000   0.000000   0.000028  -0.001675   0.000952  -0.043580
    12  C   -0.000002  -0.000003   0.000084   0.000432   0.001788  -0.028226
    13  C   -0.000009   0.000051  -0.000506   0.000777  -0.036634   0.438643
    14  S    0.000000   0.000000  -0.000000  -0.000042   0.000008   0.000383
    15  O   -0.000000  -0.000000   0.000000   0.000000  -0.000000   0.000032
    16  O   -0.000000   0.000000   0.000000  -0.000000   0.000000  -0.000012
    17  O   -0.000000  -0.000000   0.000000   0.000000  -0.000000   0.000032
    18  N    0.001783  -0.031283   0.391217  -0.025295   0.000891   0.000209
    19  C    0.005470  -0.023851  -0.129133   0.015760   0.000209   0.000154
    20  C   -0.095890   0.327844  -0.073590   0.009854  -0.000876  -0.000135
    21  C    0.019979  -0.068431   0.043368  -0.005112   0.000029  -0.000002
    22  C    0.000776   0.010160  -0.001675   0.000028   0.000000  -0.000000
    23  C    0.000089  -0.000588   0.000432   0.000084  -0.000000   0.000000
    24  C   -0.000201   0.011246   0.000778  -0.000506   0.000005   0.000001
    25  S   -0.000019  -0.000442  -0.000042  -0.000000  -0.000000  -0.000000
    26  O   -0.000000  -0.000005   0.000000   0.000000   0.000000   0.000000
    27  O   -0.000000   0.000001  -0.000000   0.000000   0.000000  -0.000000
    28  O   -0.000000  -0.000005   0.000000   0.000000   0.000000   0.000000
    29  H    0.031034  -0.000969  -0.021857  -0.012576   0.376576  -0.026029
    30  H    0.000000  -0.000003  -0.000232   0.002986  -0.000177   0.005909
    31  H   -0.000000   0.000000  -0.000002   0.000005  -0.000184   0.008424
    32  H   -0.000058  -0.000021   0.000012  -0.000185  -0.003348  -0.052383
    33  H   -0.000241   0.001363  -0.012577  -0.021856   0.000142  -0.000336
    34  H    0.010715  -0.008735   0.002985  -0.000232   0.000006   0.000000
    35  H   -0.000000   0.000102   0.000005  -0.000002   0.000000  -0.000000
    36  H    0.000005  -0.000411  -0.000185   0.000012   0.000000   0.000000
    37  Na   0.000000  -0.000005  -0.000051   0.000242  -0.000024  -0.000109
    38  Na   0.000216  -0.000052   0.000242  -0.000051   0.000005  -0.000002
               7          8          9         10         11         12
     1  O   -0.000209   0.000833  -0.000001   0.000001   0.000000  -0.000002
     2  C   -0.000228   0.003894   0.000833   0.000000   0.000000  -0.000003
     3  C    0.009851   0.003564   0.043414  -0.005113   0.000028   0.000084
     4  C   -0.073573   0.193088  -0.130482   0.043368  -0.001675   0.000432
     5  N   -0.105552  -0.031283   0.001783  -0.000422   0.000952   0.001788
     6  C    0.352167  -0.023847   0.005470  -0.072502  -0.043580  -0.028226
     7  C    5.517551   0.327845  -0.095886   0.223904  -0.048831  -0.058921
     8  C    0.327845   4.671721   0.683624  -0.068435   0.010160  -0.000589
     9  O   -0.095886   0.683624   7.757345   0.019978   0.000776   0.000089
    10  C    0.223904  -0.068435   0.019978   5.167847   0.407050  -0.008853
    11  C   -0.048831   0.010160   0.000776   0.407050   5.255854   0.371689
    12  C   -0.058921  -0.000589   0.000089  -0.008853   0.371689   4.993346
    13  C   -0.017215   0.011247  -0.000201  -0.045571  -0.042295   0.455135
    14  S    0.000420  -0.000442  -0.000019  -0.013092   0.351353  -0.042902
    15  O    0.001284  -0.000005  -0.000000   0.011783  -0.046470  -0.000523
    16  O   -0.000062   0.000001  -0.000000   0.002890  -0.070028   0.017241
    17  O    0.001281  -0.000005  -0.000000   0.011740  -0.046406  -0.000533
    18  N   -0.000876  -0.003544  -0.012507   0.000029   0.000000  -0.000000
    19  C   -0.000135   0.000319  -0.000489  -0.000002  -0.000000   0.000000
    20  C    0.000105  -0.000228  -0.000209  -0.000001   0.000000  -0.000000
    21  C   -0.000001   0.000000   0.000001  -0.000000  -0.000000   0.000000
    22  C    0.000000   0.000000   0.000000  -0.000000  -0.000000  -0.000000
    23  C   -0.000000  -0.000003  -0.000002   0.000000  -0.000000   0.000000
    24  C   -0.000004   0.000051  -0.000009  -0.000000  -0.000000  -0.000000
    25  S   -0.000000   0.000000   0.000000  -0.000000  -0.000000  -0.000000
    26  O    0.000000  -0.000000  -0.000000  -0.000000  -0.000000  -0.000000
    27  O    0.000000   0.000000  -0.000000  -0.000000   0.000000  -0.000000
    28  O    0.000000  -0.000000  -0.000000  -0.000000  -0.000000  -0.000000
    29  H    0.006122   0.001363  -0.000241   0.000646  -0.000160  -0.000426
    30  H   -0.086831  -0.008736   0.010716   0.434702  -0.044947   0.011458
    31  H   -0.000353   0.000102  -0.000000   0.006082  -0.055062   0.418277
    32  H    0.008816  -0.000411   0.000005  -0.000013   0.007188  -0.041918
    33  H    0.002154  -0.000970   0.031035  -0.000146  -0.000001   0.000000
    34  H    0.000000  -0.000003   0.000000  -0.000000  -0.000000   0.000000
    35  H    0.000000   0.000000  -0.000000   0.000000   0.000000   0.000000
    36  H   -0.000001  -0.000021  -0.000058   0.000000   0.000000   0.000000
    37  Na   0.000634  -0.000052   0.000216  -0.002082   0.006167  -0.000723
    38  Na   0.000001  -0.000005   0.000000  -0.000000  -0.000000   0.000000
              13         14         15         16         17         18
     1  O   -0.000009   0.000000  -0.000000  -0.000000  -0.000000   0.001783
     2  C    0.000051   0.000000  -0.000000   0.000000  -0.000000  -0.031283
     3  C   -0.000506  -0.000000   0.000000   0.000000   0.000000   0.391217
     4  C    0.000777  -0.000042   0.000000  -0.000000   0.000000  -0.025295
     5  N   -0.036634   0.000008  -0.000000   0.000000  -0.000000   0.000891
     6  C    0.438643   0.000383   0.000032  -0.000012   0.000032   0.000209
     7  C   -0.017215   0.000420   0.001284  -0.000062   0.001281  -0.000876
     8  C    0.011247  -0.000442  -0.000005   0.000001  -0.000005  -0.003544
     9  O   -0.000201  -0.000019  -0.000000  -0.000000  -0.000000  -0.012507
    10  C   -0.045571  -0.013092   0.011783   0.002890   0.011740   0.000029
    11  C   -0.042295   0.351353  -0.046470  -0.070028  -0.046406   0.000000
    12  C    0.455135  -0.042902  -0.000523   0.017241  -0.000533  -0.000000
    13  C    5.026182   0.003579  -0.000039   0.001420  -0.000039   0.000005
    14  S    0.003579  13.271776   0.456788   0.515007   0.456503  -0.000000
    15  O   -0.000039   0.456788   8.046334  -0.048820  -0.060342   0.000000
    16  O    0.001420   0.515007  -0.048820   8.023334  -0.048860   0.000000
    17  O   -0.000039   0.456503  -0.060342  -0.048860   8.046478   0.000000
    18  N    0.000005  -0.000000   0.000000   0.000000   0.000000   6.048112
    19  C    0.000001  -0.000000   0.000000  -0.000000   0.000000   0.476580
    20  C   -0.000004  -0.000000   0.000000   0.000000   0.000000  -0.105547
    21  C   -0.000000  -0.000000  -0.000000  -0.000000  -0.000000  -0.000423
    22  C   -0.000000  -0.000000  -0.000000   0.000000  -0.000000   0.000952
    23  C   -0.000000  -0.000000  -0.000000  -0.000000  -0.000000   0.001788
    24  C    0.000000  -0.000000  -0.000000  -0.000000  -0.000000  -0.036636
    25  S   -0.000000  -0.000000   0.000000   0.000000   0.000000   0.000008
    26  O   -0.000000   0.000000   0.000000   0.000000   0.000000  -0.000000
    27  O   -0.000000   0.000000   0.000000   0.000000   0.000000   0.000000
    28  O   -0.000000   0.000000   0.000000   0.000000   0.000000  -0.000000
    29  H   -0.004564  -0.000002   0.000000   0.000000   0.000000   0.000142
    30  H   -0.000976  -0.001126   0.003035   0.000197   0.002995   0.000006
    31  H   -0.044515  -0.007192   0.000578   0.028000   0.000577   0.000000
    32  H    0.422063  -0.000218   0.000004  -0.000051   0.000004   0.000000
    33  H    0.000003   0.000000   0.000000   0.000000   0.000000   0.376575
    34  H   -0.000000  -0.000000  -0.000000  -0.000000  -0.000000  -0.000177
    35  H   -0.000000  -0.000000  -0.000000   0.000000  -0.000000  -0.000184
    36  H    0.000000  -0.000000   0.000000  -0.000000   0.000000  -0.003348
    37  Na   0.000205  -0.030090   0.151132   0.098680   0.151388   0.000005
    38  Na  -0.000000  -0.000000   0.000000  -0.000000   0.000000  -0.000024
              19         20         21         22         23         24
     1  O    0.005470  -0.095890   0.019979   0.000776   0.000089  -0.000201
     2  C   -0.023851   0.327844  -0.068431   0.010160  -0.000588   0.011246
     3  C   -0.129133  -0.073590   0.043368  -0.001675   0.000432   0.000778
     4  C    0.015760   0.009854  -0.005112   0.000028   0.000084  -0.000506
     5  N    0.000209  -0.000876   0.000029   0.000000  -0.000000   0.000005
     6  C    0.000154  -0.000135  -0.000002  -0.000000   0.000000   0.000001
     7  C   -0.000135   0.000105  -0.000001   0.000000  -0.000000  -0.000004
     8  C    0.000319  -0.000228   0.000000   0.000000  -0.000003   0.000051
     9  O   -0.000489  -0.000209   0.000001   0.000000  -0.000002  -0.000009
    10  C   -0.000002  -0.000001  -0.000000  -0.000000   0.000000  -0.000000
    11  C   -0.000000   0.000000  -0.000000  -0.000000  -0.000000  -0.000000
    12  C    0.000000  -0.000000   0.000000  -0.000000   0.000000  -0.000000
    13  C    0.000001  -0.000004  -0.000000  -0.000000  -0.000000   0.000000
    14  S   -0.000000  -0.000000  -0.000000  -0.000000  -0.000000  -0.000000
    15  O    0.000000   0.000000  -0.000000  -0.000000  -0.000000  -0.000000
    16  O   -0.000000   0.000000  -0.000000   0.000000  -0.000000  -0.000000
    17  O    0.000000   0.000000  -0.000000  -0.000000  -0.000000  -0.000000
    18  N    0.476580  -0.105547  -0.000423   0.000952   0.001788  -0.036636
    19  C    4.962380   0.352166  -0.072494  -0.043578  -0.028227   0.438659
    20  C    0.352166   5.517534   0.223931  -0.048833  -0.058915  -0.017215
    21  C   -0.072494   0.223931   5.167819   0.407047  -0.008863  -0.045565
    22  C   -0.043578  -0.048833   0.407047   5.255855   0.371696  -0.042308
    23  C   -0.028227  -0.058915  -0.008863   0.371696   4.993349   0.455128
    24  C    0.438659  -0.017215  -0.045565  -0.042308   0.455128   5.026187
    25  S    0.000383   0.000420  -0.013100   0.351353  -0.042896   0.003579
    26  O    0.000032   0.001276   0.011719  -0.046400  -0.000541  -0.000040
    27  O   -0.000012  -0.000062   0.002891  -0.070026   0.017248   0.001420
    28  O    0.000032   0.001289   0.011804  -0.046477  -0.000516  -0.000038
    29  H   -0.000336   0.002154  -0.000146  -0.000001   0.000000   0.000003
    30  H    0.000000   0.000000  -0.000000  -0.000000   0.000000  -0.000000
    31  H   -0.000000   0.000000   0.000000   0.000000   0.000000  -0.000000
    32  H    0.000000  -0.000001   0.000000   0.000000   0.000000   0.000000
    33  H   -0.026028   0.006121   0.000646  -0.000160  -0.000426  -0.004563
    34  H    0.005909  -0.086830   0.434699  -0.044944   0.011457  -0.000976
    35  H    0.008424  -0.000352   0.006082  -0.055063   0.418279  -0.044513
    36  H   -0.052382   0.008816  -0.000013   0.007187  -0.041917   0.422062
    37  Na  -0.000002   0.000001  -0.000000  -0.000000   0.000000  -0.000000
    38  Na  -0.000109   0.000634  -0.002082   0.006165  -0.000723   0.000205
              25         26         27         28         29         30
     1  O   -0.000019  -0.000000  -0.000000  -0.000000   0.031034   0.000000
     2  C   -0.000442  -0.000005   0.000001  -0.000005  -0.000969  -0.000003
     3  C   -0.000042   0.000000  -0.000000   0.000000  -0.021857  -0.000232
     4  C   -0.000000   0.000000   0.000000   0.000000  -0.012576   0.002986
     5  N   -0.000000   0.000000   0.000000   0.000000   0.376576  -0.000177
     6  C   -0.000000   0.000000  -0.000000   0.000000  -0.026029   0.005909
     7  C   -0.000000   0.000000   0.000000   0.000000   0.006122  -0.086831
     8  C    0.000000  -0.000000   0.000000  -0.000000   0.001363  -0.008736
     9  O    0.000000  -0.000000  -0.000000  -0.000000  -0.000241   0.010716
    10  C   -0.000000  -0.000000  -0.000000  -0.000000   0.000646   0.434702
    11  C   -0.000000  -0.000000   0.000000  -0.000000  -0.000160  -0.044947
    12  C   -0.000000  -0.000000  -0.000000  -0.000000  -0.000426   0.011458
    13  C   -0.000000  -0.000000  -0.000000  -0.000000  -0.004564  -0.000976
    14  S   -0.000000   0.000000   0.000000   0.000000  -0.000002  -0.001126
    15  O    0.000000   0.000000   0.000000   0.000000   0.000000   0.003035
    16  O    0.000000   0.000000   0.000000   0.000000   0.000000   0.000197
    17  O    0.000000   0.000000   0.000000   0.000000   0.000000   0.002995
    18  N    0.000008  -0.000000   0.000000  -0.000000   0.000142   0.000006
    19  C    0.000383   0.000032  -0.000012   0.000032  -0.000336   0.000000
    20  C    0.000420   0.001276  -0.000062   0.001289   0.002154   0.000000
    21  C   -0.013100   0.011719   0.002891   0.011804  -0.000146  -0.000000
    22  C    0.351353  -0.046400  -0.070026  -0.046477  -0.000001  -0.000000
    23  C   -0.042896  -0.000541   0.017248  -0.000516   0.000000   0.000000
    24  C    0.003579  -0.000040   0.001420  -0.000038   0.000003  -0.000000
    25  S   13.271787   0.457204   0.514986   0.456103   0.000000  -0.000000
    26  O    0.457204   8.046177  -0.048874  -0.060338   0.000000  -0.000000
    27  O    0.514986  -0.048874   8.023330  -0.048807   0.000000  -0.000000
    28  O    0.456103  -0.060338  -0.048807   8.046635   0.000000  -0.000000
    29  H    0.000000   0.000000   0.000000   0.000000   0.495371   0.000049
    30  H   -0.000000  -0.000000  -0.000000  -0.000000   0.000049   0.561664
    31  H   -0.000000  -0.000000   0.000000  -0.000000  -0.000009  -0.000241
    32  H   -0.000000   0.000000  -0.000000   0.000000   0.003053   0.000109
    33  H   -0.000002   0.000000   0.000000   0.000000  -0.000119  -0.000040
    34  H   -0.001125   0.002972   0.000197   0.003061  -0.000040   0.000000
    35  H   -0.007192   0.000576   0.027991   0.000579   0.000000   0.000000
    36  H   -0.000218   0.000004  -0.000051   0.000004  -0.000000   0.000000
    37  Na  -0.000000   0.000000  -0.000000   0.000000   0.000022  -0.000828
    38  Na  -0.030085   0.150873   0.098705   0.151620  -0.000005   0.000000
              31         32         33         34         35         36
     1  O   -0.000000  -0.000058  -0.000241   0.010715  -0.000000   0.000005
     2  C    0.000000  -0.000021   0.001363  -0.008735   0.000102  -0.000411
     3  C   -0.000002   0.000012  -0.012577   0.002985   0.000005  -0.000185
     4  C    0.000005  -0.000185  -0.021856  -0.000232  -0.000002   0.000012
     5  N   -0.000184  -0.003348   0.000142   0.000006   0.000000   0.000000
     6  C    0.008424  -0.052383  -0.000336   0.000000  -0.000000   0.000000
     7  C   -0.000353   0.008816   0.002154   0.000000   0.000000  -0.000001
     8  C    0.000102  -0.000411  -0.000970  -0.000003   0.000000  -0.000021
     9  O   -0.000000   0.000005   0.031035   0.000000  -0.000000  -0.000058
    10  C    0.006082  -0.000013  -0.000146  -0.000000   0.000000   0.000000
    11  C   -0.055062   0.007188  -0.000001  -0.000000   0.000000   0.000000
    12  C    0.418277  -0.041918   0.000000   0.000000   0.000000   0.000000
    13  C   -0.044515   0.422063   0.000003  -0.000000  -0.000000   0.000000
    14  S   -0.007192  -0.000218   0.000000  -0.000000  -0.000000  -0.000000
    15  O    0.000578   0.000004   0.000000  -0.000000  -0.000000   0.000000
    16  O    0.028000  -0.000051   0.000000  -0.000000   0.000000  -0.000000
    17  O    0.000577   0.000004   0.000000  -0.000000  -0.000000   0.000000
    18  N    0.000000   0.000000   0.376575  -0.000177  -0.000184  -0.003348
    19  C   -0.000000   0.000000  -0.026028   0.005909   0.008424  -0.052382
    20  C    0.000000  -0.000001   0.006121  -0.086830  -0.000352   0.008816
    21  C    0.000000   0.000000   0.000646   0.434699   0.006082  -0.000013
    22  C    0.000000   0.000000  -0.000160  -0.044944  -0.055063   0.007187
    23  C    0.000000   0.000000  -0.000426   0.011457   0.418279  -0.041917
    24  C   -0.000000   0.000000  -0.004563  -0.000976  -0.044513   0.422062
    25  S   -0.000000  -0.000000  -0.000002  -0.001125  -0.007192  -0.000218
    26  O   -0.000000   0.000000   0.000000   0.002972   0.000576   0.000004
    27  O    0.000000  -0.000000   0.000000   0.000197   0.027991  -0.000051
    28  O   -0.000000   0.000000   0.000000   0.003061   0.000579   0.000004
    29  H   -0.000009   0.003053  -0.000119  -0.000040   0.000000  -0.000000
    30  H   -0.000241   0.000109  -0.000040   0.000000   0.000000   0.000000
    31  H    0.532242  -0.009488   0.000000   0.000000   0.000000  -0.000000
    32  H   -0.009488   0.577301  -0.000000   0.000000  -0.000000   0.000000
    33  H    0.000000  -0.000000   0.495369   0.000049  -0.000009   0.003053
    34  H    0.000000   0.000000   0.000049   0.561660  -0.000241   0.000109
    35  H    0.000000  -0.000000  -0.000009  -0.000241   0.532245  -0.009487
    36  H   -0.000000   0.000000   0.003053   0.000109  -0.009487   0.577299
    37  Na   0.000272   0.000088  -0.000005   0.000000   0.000000   0.000000
    38  Na   0.000000   0.000000   0.000022  -0.000828   0.000272   0.000088
              37         38
     1  O    0.000000   0.000216
     2  C   -0.000005  -0.000052
     3  C   -0.000051   0.000242
     4  C    0.000242  -0.000051
     5  N   -0.000024   0.000005
     6  C   -0.000109  -0.000002
     7  C    0.000634   0.000001
     8  C   -0.000052  -0.000005
     9  O    0.000216   0.000000
    10  C   -0.002082  -0.000000
    11  C    0.006167  -0.000000
    12  C   -0.000723   0.000000
    13  C    0.000205  -0.000000
    14  S   -0.030090  -0.000000
    15  O    0.151132   0.000000
    16  O    0.098680  -0.000000
    17  O    0.151388   0.000000
    18  N    0.000005  -0.000024
    19  C   -0.000002  -0.000109
    20  C    0.000001   0.000634
    21  C   -0.000000  -0.002082
    22  C   -0.000000   0.006165
    23  C    0.000000  -0.000723
    24  C   -0.000000   0.000205
    25  S   -0.000000  -0.030085
    26  O    0.000000   0.150873
    27  O   -0.000000   0.098705
    28  O    0.000000   0.151620
    29  H    0.000022  -0.000005
    30  H   -0.000828   0.000000
    31  H    0.000272   0.000000
    32  H    0.000088   0.000000
    33  H   -0.000005   0.000022
    34  H    0.000000  -0.000828
    35  H    0.000000   0.000272
    36  H    0.000000   0.000088
    37  Na  10.159581   0.000000
    38  Na   0.000000  10.159583
 Mulliken charges:
               1
     1  O   -0.315174
     2  C    0.230761
     3  C   -0.035067
     4  C   -0.035073
     5  N   -0.078459
     6  C    0.110298
     7  C    0.036541
     8  C    0.230766
     9  O   -0.315182
    10  C   -0.113788
    11  C   -0.011764
    12  C   -0.085919
    13  C   -0.166742
    14  S    1.039309
    15  O   -0.514772
    16  O   -0.518938
    17  O   -0.514812
    18  N   -0.078460
    19  C    0.110302
    20  C    0.036543
    21  C   -0.113782
    22  C   -0.011753
    23  C   -0.085934
    24  C   -0.166751
    25  S    1.039299
    26  O   -0.514634
    27  O   -0.518936
    28  O   -0.514946
    29  H    0.150946
    30  H    0.110310
    31  H    0.122486
    32  H    0.089454
    33  H    0.150947
    34  H    0.110310
    35  H    0.122487
    36  H    0.089454
    37  Na   0.465338
    38  Na   0.465335
 Sum of Mulliken charges =  -0.00000
 Mulliken charges with hydrogens summed into heavy atoms:
               1
     1  O   -0.315174
     2  C    0.230761
     3  C   -0.035067
     4  C   -0.035073
     5  N    0.072488
     6  C    0.110298
     7  C    0.036541
     8  C    0.230766
     9  O   -0.315182
    10  C   -0.003478
    11  C   -0.011764
    12  C    0.036567
    13  C   -0.077288
    14  S    1.039309
    15  O   -0.514772
    16  O   -0.518938
    17  O   -0.514812
    18  N    0.072488
    19  C    0.110302
    20  C    0.036543
    21  C   -0.003472
    22  C   -0.011753
    23  C    0.036553
    24  C   -0.077297
    25  S    1.039299
    26  O   -0.514634
    27  O   -0.518936
    28  O   -0.514946
    37  Na   0.465338
    38  Na   0.465335
 Electronic spatial extent (au):  <R**2>=          29218.6743
 Charge=             -0.0000 electrons
 Dipole moment (field-independent basis, Debye):
    X=             -0.0001    Y=              0.0002    Z=             -0.0120  Tot=              0.0120
 Quadrupole moment (field-independent basis, Debye-Ang):
   XX=             21.9069   YY=           -176.6425   ZZ=           -195.7412
   XY=            -37.3266   XZ=             -0.0445   YZ=              0.0028
 Traceless Quadrupole moment (field-independent basis, Debye-Ang):
   XX=            138.7325   YY=            -59.8169   ZZ=            -78.9156
   XY=            -37.3266   XZ=             -0.0445   YZ=              0.0028
 Octapole moment (field-independent basis, Debye-Ang**2):
  XXX=             -0.0165  YYY=              0.0005  ZZZ=             -0.0768  XYY=              0.0042
  XXY=              0.0004  XXZ=             -1.3027  XZZ=             -0.0005  YZZ=             -0.0004
  YYZ=             -0.0047  XYZ=              0.1408
 Hexadecapole moment (field-independent basis, Debye-Ang**3):
 XXXX=           3450.9201 YYYY=          -1638.1423 ZZZZ=           -418.8819 XXXY=          -6133.4783
 XXXZ=             -4.2126 YYYX=           -187.3334 YYYZ=             -0.0184 ZZZX=             -0.5807
 ZZZY=              0.0216 XXYY=          -5328.4950 XXZZ=          -6059.3707 YYZZ=           -378.5626
 XXYZ=              0.5233 YYXZ=              0.3069 ZZXY=            -32.4215
 N-N= 3.099063747579D+03 E-N=-1.197794346036D+04  KE= 2.435401532612D+03
 Calling FoFJK, ICntrl=      2527 FMM=F ISym2X=0 I1Cent= 0 IOpClX= 0 NMat=1 NMatS=1 NMatT=0.
 ***** Axes restored to original set *****
 -------------------------------------------------------------------
 Center     Atomic                   Forces (Hartrees/Bohr)
 Number     Number              X              Y              Z
 -------------------------------------------------------------------
      1        8           0.001653025    0.032880839    0.000000005
      2        6           0.009289042   -0.040665155   -0.000000460
      3        6          -0.031050986   -0.019157978    0.000003395
      4        6           0.031052785    0.019157617    0.000001058
      5        7           0.000371281   -0.023651615   -0.000003638
      6        6          -0.012367444   -0.006583576    0.000000107
      7        6           0.000840159    0.014191303    0.000000577
      8        6          -0.009299648    0.040665883    0.000002525
      9        8          -0.001649342   -0.032881626   -0.000001601
     10        6           0.000101975   -0.008695534   -0.000002456
     11        6          -0.024068846    0.007554605    0.000005047
     12        6           0.005016668    0.011848247   -0.000002043
     13        6          -0.003145381   -0.007563119   -0.000000586
     14       16           0.043789128   -0.009991327   -0.000024128
     15        8          -0.007035814   -0.000054170    0.004946608
     16        8          -0.001913145    0.001045706    0.000006672
     17        8          -0.007055467   -0.000037445   -0.004941586
     18        7          -0.000373410    0.023650334   -0.000007727
     19        6           0.012368745    0.006594530    0.000004781
     20        6          -0.000827338   -0.014199897    0.000000630
     21        6          -0.000116754    0.008686604    0.000008582
     22        6           0.024078946   -0.007533475   -0.000013682
     23        6          -0.005002423   -0.011858798    0.000004530
     24        6           0.003130764    0.007563323    0.000002181
     25       16          -0.043787778    0.010005899   -0.000066803
     26        8           0.007007454    0.000050837    0.004955962
     27        8           0.001914702   -0.001052919   -0.000006702
     28        8           0.007080679    0.000032087   -0.004912407
     29        1           0.002101647   -0.003996005    0.000000339
     30        1           0.000170231    0.006823368    0.000001721
     31        1          -0.006599366   -0.008868352   -0.000000213
     32        1           0.000004845    0.000310786    0.000000269
     33        1          -0.002102345    0.003997268    0.000001218
     34        1          -0.000167797   -0.006825756   -0.000001881
     35        1           0.006592841    0.008867464    0.000001241
     36        1          -0.000003603   -0.000310085   -0.000000747
     37       11          -0.000613779    0.001328773    0.000010807
     38       11           0.000615748   -0.001328642    0.000028406
 -------------------------------------------------------------------
 Cartesian Forces:  Max     0.043789128 RMS     0.012153684

 GradGradGradGradGradGradGradGradGradGradGradGradGradGradGradGradGradGrad
 Berny optimization.
 FormGI is forming the generalized inverse of G from B-inverse, IUseBI=4.
 Internal  Forces:  Max     0.032695951 RMS     0.005930338
 Search for a local minimum.
 Step number   1 out of a maximum of  227
 All quantities printed in internal units (Hartrees-Bohrs-Radians)
 Mixed Optimization -- RFO/linear search
 Second derivative matrix not updated -- first step.
 ITU=  0
     Eigenvalues ---    0.00749   0.00749   0.01017   0.01017   0.01348
     Eigenvalues ---    0.01348   0.01543   0.01543   0.01580   0.01580
     Eigenvalues ---    0.01690   0.01691   0.01708   0.01708   0.01771
     Eigenvalues ---    0.01771   0.01854   0.01855   0.02052   0.02052
     Eigenvalues ---    0.02079   0.02079   0.02121   0.02121   0.02140
     Eigenvalues ---    0.02140   0.02160   0.02160   0.02800   0.04926
     Eigenvalues ---    0.04927   0.06209   0.06210   0.07669   0.07669
     Eigenvalues ---    0.10641   0.10641   0.10739   0.10740   0.16000
     Eigenvalues ---    0.16000   0.16000   0.16000   0.16000   0.16000
     Eigenvalues ---    0.16000   0.16000   0.16091   0.16091   0.17991
     Eigenvalues ---    0.17991   0.22435   0.22435   0.23522   0.23522
     Eigenvalues ---    0.23735   0.23735   0.24651   0.24651   0.25000
     Eigenvalues ---    0.25000   0.25000   0.25000   0.25000   0.25000
     Eigenvalues ---    0.25000   0.25000   0.25000   0.25000   0.28527
     Eigenvalues ---    0.28528   0.32923   0.32923   0.33471   0.33471
     Eigenvalues ---    0.34072   0.34073   0.34437   0.34438   0.35360
     Eigenvalues ---    0.35360   0.36489   0.36491   0.40955   0.40955
     Eigenvalues ---    0.42240   0.42241   0.42988   0.42990   0.44166
     Eigenvalues ---    0.44167   0.45128   0.45128   0.45577   0.45578
     Eigenvalues ---    0.45787   0.45790   0.46837   0.46838   0.55837
     Eigenvalues ---    0.72499   0.72512   0.74824   0.74830   0.78387
     Eigenvalues ---    0.78387   1.02017   1.02017
 RFO step:  Lambda=-1.85532586D-02 EMin= 7.49193750D-03
 Linear search not attempted -- first point.
 Iteration  1 RMS(Cart)=  0.03049285 RMS(Int)=  0.00050925
 Iteration  2 RMS(Cart)=  0.00054096 RMS(Int)=  0.00012286
 Iteration  3 RMS(Cart)=  0.00000030 RMS(Int)=  0.00012286
 Variable       Old X    -DE/DX   Delta X   Delta X   Delta X     New X
                                 (Linear)    (Quad)   (Total)
    R1        2.27842   0.03270   0.00000   0.03148   0.03148   2.30989
    R2        2.89983  -0.01166   0.00000  -0.03623  -0.03624   2.86359
    R3        2.77339  -0.00112   0.00000  -0.00019  -0.00026   2.77314
    R4        2.54395   0.00967   0.00000   0.01676   0.01676   2.56072
    R5        2.68746  -0.02625   0.00000  -0.06144  -0.06138   2.62608
    R6        2.68746  -0.02625   0.00000  -0.06143  -0.06138   2.62608
    R7        2.89985  -0.01166   0.00000  -0.03623  -0.03624   2.86361
    R8        2.64471  -0.01330   0.00000  -0.02998  -0.02993   2.61477
    R9        1.91828  -0.00451   0.00000  -0.00959  -0.00959   1.90868
   R10        2.71648  -0.01385   0.00000  -0.03391  -0.03393   2.68255
   R11        2.64587  -0.00371   0.00000  -0.00860  -0.00861   2.63727
   R12        2.77337  -0.00112   0.00000  -0.00018  -0.00024   2.77312
   R13        2.62880   0.00030   0.00000   0.00046   0.00046   2.62927
   R14        2.27842   0.03270   0.00000   0.03148   0.03148   2.30990
   R15        2.64243  -0.00057   0.00000  -0.00042  -0.00041   2.64202
   R16        2.07208  -0.00660   0.00000  -0.01838  -0.01838   2.05370
   R17        2.65872   0.00082   0.00000   0.00272   0.00272   2.66144
   R18        3.26187   0.02824   0.00000   0.08119   0.08119   3.34307
   R19        2.63663   0.00106   0.00000   0.00238   0.00238   2.63901
   R20        2.08233  -0.01088   0.00000  -0.03079  -0.03079   2.05153
   R21        2.05094   0.00030   0.00000   0.00081   0.00081   2.05175
   R22        2.83718   0.00133   0.00000   0.00237   0.00242   2.83960
   R23        2.82497  -0.00017   0.00000  -0.00022  -0.00022   2.82476
   R24        2.83732   0.00134   0.00000   0.00232   0.00240   2.83972
   R25        4.97890  -0.00859   0.00000  -0.05924  -0.05945   4.91945
   R26        4.69164   0.00474   0.00000   0.03654   0.03661   4.72826
   R27        4.68978   0.00475   0.00000   0.03681   0.03687   4.72665
   R28        2.64472  -0.01330   0.00000  -0.02999  -0.02994   2.61478
   R29        1.91828  -0.00451   0.00000  -0.00960  -0.00960   1.90868
   R30        2.71652  -0.01386   0.00000  -0.03393  -0.03395   2.68256
   R31        2.64585  -0.00370   0.00000  -0.00859  -0.00860   2.63725
   R32        2.62877   0.00030   0.00000   0.00047   0.00047   2.62925
   R33        2.64248  -0.00059   0.00000  -0.00045  -0.00044   2.64204
   R34        2.07208  -0.00661   0.00000  -0.01839  -0.01839   2.05370
   R35        2.65867   0.00083   0.00000   0.00273   0.00274   2.66141
   R36        3.26187   0.02824   0.00000   0.08119   0.08119   3.34305
   R37        2.63668   0.00105   0.00000   0.00235   0.00235   2.63903
   R38        2.08231  -0.01087   0.00000  -0.03078  -0.03078   2.05154
   R39        2.05094   0.00030   0.00000   0.00081   0.00081   2.05175
   R40        2.83705   0.00134   0.00000   0.00239   0.00244   2.83950
   R41        2.82497  -0.00017   0.00000  -0.00021  -0.00021   2.82476
   R42        2.83747   0.00131   0.00000   0.00227   0.00236   2.83983
   R43        4.97888  -0.00859   0.00000  -0.05923  -0.05944   4.91943
   R44        4.69364   0.00472   0.00000   0.03629   0.03636   4.73000
   R45        4.68805   0.00477   0.00000   0.03703   0.03709   4.72514
    A1        2.16522   0.00561   0.00000   0.01831   0.01836   2.18358
    A2        2.30225  -0.00318   0.00000  -0.01441  -0.01436   2.28788
    A3        1.81572  -0.00243   0.00000  -0.00391  -0.00399   1.81172
    A4        2.21887  -0.00029   0.00000  -0.00017  -0.00018   2.21869
    A5        1.87846   0.00180   0.00000   0.00490   0.00493   1.88339
    A6        2.18586  -0.00151   0.00000  -0.00473  -0.00475   2.18111
    A7        2.18586  -0.00152   0.00000  -0.00474  -0.00476   2.18111
    A8        2.21887  -0.00029   0.00000  -0.00016  -0.00018   2.21869
    A9        1.87846   0.00180   0.00000   0.00490   0.00493   1.88339
   A10        1.91410   0.00406   0.00000   0.00939   0.00948   1.92358
   A11        2.14158  -0.00230   0.00000  -0.00618  -0.00623   2.13536
   A12        2.22750  -0.00177   0.00000  -0.00321  -0.00325   2.22425
   A13        1.91742   0.00081   0.00000   0.00092   0.00095   1.91837
   A14        2.24465   0.00054   0.00000   0.00538   0.00537   2.25003
   A15        2.12111  -0.00135   0.00000  -0.00630  -0.00633   2.11479
   A16        1.89909  -0.00425   0.00000  -0.01130  -0.01138   1.88772
   A17        2.09332   0.00381   0.00000   0.01044   0.01047   2.10379
   A18        2.29077   0.00045   0.00000   0.00086   0.00090   2.29167
   A19        1.81571  -0.00242   0.00000  -0.00391  -0.00399   1.81172
   A20        2.16520   0.00561   0.00000   0.01833   0.01837   2.18357
   A21        2.30228  -0.00319   0.00000  -0.01443  -0.01439   2.28789
   A22        2.06908  -0.00026   0.00000   0.00014   0.00014   2.06922
   A23        2.08886   0.00192   0.00000   0.00996   0.00996   2.09882
   A24        2.12525  -0.00166   0.00000  -0.01009  -0.01010   2.11515
   A25        2.11168  -0.00285   0.00000  -0.00768  -0.00767   2.10401
   A26        2.10097  -0.00492   0.00000  -0.01978  -0.01978   2.08119
   A27        2.07053   0.00777   0.00000   0.02746   0.02745   2.09798
   A28        2.12734  -0.00208   0.00000  -0.00670  -0.00670   2.12064
   A29        2.07837  -0.00101   0.00000  -0.00812  -0.00812   2.07025
   A30        2.07748   0.00309   0.00000   0.01482   0.01482   2.09230
   A31        2.04384   0.00274   0.00000   0.01010   0.01008   2.05392
   A32        2.12340  -0.00129   0.00000  -0.00461  -0.00460   2.11880
   A33        2.11594  -0.00145   0.00000  -0.00549  -0.00548   2.11046
   A34        1.92002  -0.00601   0.00000  -0.03523  -0.03546   1.88456
   A35        1.89498   0.00037   0.00000   0.00269   0.00267   1.89764
   A36        1.92001  -0.00601   0.00000  -0.03522  -0.03544   1.88456
   A37        1.92306   0.00313   0.00000   0.01941   0.01924   1.94230
   A38        1.88304   0.00533   0.00000   0.02853   0.02768   1.91072
   A39        1.92290   0.00314   0.00000   0.01947   0.01929   1.94219
   A40        1.33604   0.00332   0.00000   0.00579   0.00594   1.34198
   A41        1.91411   0.00406   0.00000   0.00939   0.00948   1.92359
   A42        2.14158  -0.00230   0.00000  -0.00618  -0.00623   2.13535
   A43        2.22750  -0.00176   0.00000  -0.00320  -0.00325   2.22425
   A44        1.91741   0.00081   0.00000   0.00092   0.00095   1.91836
   A45        2.24467   0.00054   0.00000   0.00537   0.00537   2.25003
   A46        2.12111  -0.00135   0.00000  -0.00629  -0.00632   2.11479
   A47        1.89908  -0.00425   0.00000  -0.01129  -0.01137   1.88771
   A48        2.29078   0.00044   0.00000   0.00085   0.00090   2.29167
   A49        2.09333   0.00380   0.00000   0.01044   0.01047   2.10380
   A50        2.06907  -0.00026   0.00000   0.00013   0.00014   2.06921
   A51        2.08889   0.00192   0.00000   0.00995   0.00995   2.09884
   A52        2.12523  -0.00166   0.00000  -0.01008  -0.01009   2.11514
   A53        2.11168  -0.00285   0.00000  -0.00767  -0.00767   2.10402
   A54        2.10090  -0.00490   0.00000  -0.01973  -0.01973   2.08117
   A55        2.07060   0.00775   0.00000   0.02740   0.02740   2.09800
   A56        2.12734  -0.00208   0.00000  -0.00670  -0.00670   2.12064
   A57        2.07840  -0.00101   0.00000  -0.00814  -0.00814   2.07026
   A58        2.07745   0.00309   0.00000   0.01484   0.01484   2.09229
   A59        2.04384   0.00274   0.00000   0.01009   0.01008   2.05392
   A60        2.12342  -0.00129   0.00000  -0.00461  -0.00461   2.11882
   A61        2.11592  -0.00145   0.00000  -0.00548  -0.00547   2.11045
   A62        1.92013  -0.00601   0.00000  -0.03520  -0.03543   1.88471
   A63        1.89501   0.00036   0.00000   0.00264   0.00262   1.89763
   A64        1.91985  -0.00601   0.00000  -0.03520  -0.03543   1.88442
   A65        1.92306   0.00314   0.00000   0.01947   0.01930   1.94236
   A66        1.88306   0.00533   0.00000   0.02852   0.02767   1.91073
   A67        1.92289   0.00313   0.00000   0.01941   0.01924   1.94213
   A68        1.33594   0.00332   0.00000   0.00580   0.00595   1.34188
   A69        1.02190   0.00157   0.00000   0.00380   0.00334   1.02524
   A70        1.02188   0.00156   0.00000   0.00380   0.00334   1.02522
   A71        3.23101   0.00369   0.00000   0.00848   0.00860   3.23962
   A72        3.23095   0.00368   0.00000   0.00844   0.00857   3.23952
   A73        3.14201  -0.00000   0.00000  -0.00006  -0.00006   3.14195
   A74        3.14298  -0.00001   0.00000  -0.00014  -0.00014   3.14283
    D1       -0.00005  -0.00000   0.00000  -0.00000  -0.00000  -0.00005
    D2        3.14153   0.00000   0.00000   0.00002   0.00002   3.14155
    D3        3.14156  -0.00000   0.00000  -0.00002  -0.00002   3.14154
    D4       -0.00005   0.00000   0.00000   0.00000   0.00000  -0.00005
    D5       -3.14158  -0.00000   0.00000  -0.00002  -0.00002   3.14159
    D6        0.00000  -0.00000   0.00000  -0.00000  -0.00000  -0.00000
    D7        0.00000  -0.00000   0.00000   0.00000   0.00000   0.00001
    D8        3.14158   0.00000   0.00000   0.00002   0.00002  -3.14159
    D9        0.00007  -0.00000   0.00000  -0.00002  -0.00002   0.00006
   D10       -3.14150  -0.00000   0.00000  -0.00000  -0.00000  -3.14151
   D11       -3.14150  -0.00000   0.00000  -0.00005  -0.00005  -3.14155
   D12        0.00011  -0.00000   0.00000  -0.00003  -0.00003   0.00007
   D13        0.00008  -0.00000   0.00000  -0.00001  -0.00001   0.00007
   D14        3.14135  -0.00000   0.00000  -0.00000  -0.00000   3.14135
   D15       -3.14153   0.00000   0.00000   0.00001   0.00001  -3.14151
   D16       -0.00026   0.00000   0.00000   0.00002   0.00002  -0.00024
   D17       -3.14156   0.00000   0.00000   0.00001   0.00001  -3.14155
   D18       -0.00007   0.00000   0.00000   0.00001   0.00001  -0.00006
   D19        0.00002  -0.00000   0.00000  -0.00000  -0.00000   0.00002
   D20        3.14151   0.00000   0.00000   0.00000   0.00000   3.14151
   D21        3.14157  -0.00000   0.00000  -0.00001  -0.00001   3.14156
   D22        0.00000  -0.00000   0.00000  -0.00002  -0.00002  -0.00002
   D23       -0.00001   0.00000   0.00000   0.00000   0.00000  -0.00001
   D24       -3.14158  -0.00000   0.00000  -0.00001  -0.00001  -3.14159
   D25       -0.00002  -0.00000   0.00000  -0.00000  -0.00000  -0.00002
   D26       -3.14158   0.00000   0.00000   0.00000   0.00000  -3.14158
   D27       -3.14151  -0.00000   0.00000  -0.00000  -0.00000  -3.14151
   D28        0.00011  -0.00000   0.00000  -0.00000  -0.00000   0.00011
   D29        0.00001   0.00000   0.00000   0.00000   0.00000   0.00001
   D30       -3.14157   0.00000   0.00000   0.00001   0.00001  -3.14157
   D31        3.14158  -0.00000   0.00000   0.00000   0.00000   3.14158
   D32       -0.00000   0.00000   0.00000   0.00000   0.00000  -0.00000
   D33        3.14157  -0.00000   0.00000  -0.00000  -0.00000   3.14156
   D34       -0.00001  -0.00000   0.00000  -0.00000  -0.00000  -0.00001
   D35        0.00000   0.00000   0.00000   0.00000   0.00000   0.00000
   D36       -3.14157   0.00000   0.00000   0.00000   0.00000  -3.14157
   D37        0.00000  -0.00000   0.00000  -0.00000  -0.00000  -0.00000
   D38        3.14157   0.00000   0.00000   0.00001   0.00001   3.14158
   D39        3.14158  -0.00000   0.00000  -0.00001  -0.00001   3.14158
   D40       -0.00004   0.00000   0.00000   0.00001   0.00001  -0.00003
   D41       -0.00001  -0.00000   0.00000   0.00000   0.00000  -0.00001
   D42        3.14156  -0.00000   0.00000  -0.00001  -0.00001   3.14155
   D43       -3.14159   0.00000   0.00000   0.00000   0.00000  -3.14158
   D44       -0.00002  -0.00000   0.00000  -0.00001  -0.00001  -0.00003
   D45        0.00002  -0.00000   0.00000  -0.00001  -0.00001   0.00001
   D46       -3.14159   0.00000   0.00000   0.00003   0.00002  -3.14156
   D47       -3.14155   0.00000   0.00000   0.00001   0.00001  -3.14155
   D48        0.00003   0.00000   0.00000   0.00004   0.00004   0.00007
   D49       -0.00002   0.00000   0.00000   0.00001   0.00001  -0.00001
   D50        3.14154   0.00000   0.00000   0.00000   0.00000   3.14155
   D51        3.14158  -0.00000   0.00000  -0.00002  -0.00002   3.14156
   D52       -0.00004  -0.00000   0.00000  -0.00003  -0.00003  -0.00006
   D53       -1.03499   0.00042   0.00000   0.00412   0.00382  -1.03117
   D54       -3.14066   0.00000   0.00000   0.00003   0.00003  -3.14063
   D55        1.03706  -0.00042   0.00000  -0.00413  -0.00383   1.03323
   D56        2.10659   0.00042   0.00000   0.00415   0.00385   2.11044
   D57        0.00092   0.00000   0.00000   0.00006   0.00007   0.00098
   D58       -2.10454  -0.00042   0.00000  -0.00410  -0.00380  -2.10834
   D59        0.00001  -0.00000   0.00000  -0.00001  -0.00001   0.00000
   D60        3.14158  -0.00000   0.00000  -0.00001  -0.00001   3.14158
   D61       -3.14156   0.00000   0.00000  -0.00000  -0.00000  -3.14156
   D62        0.00002   0.00000   0.00000  -0.00000  -0.00000   0.00002
   D63        0.58741  -0.00015   0.00000   0.00586   0.00568   0.59309
   D64       -0.00008   0.00000   0.00000   0.00001   0.00001  -0.00007
   D65        3.14153  -0.00000   0.00000  -0.00001  -0.00001   3.14152
   D66       -3.14133   0.00000   0.00000   0.00001   0.00001  -3.14132
   D67        0.00028  -0.00000   0.00000  -0.00002  -0.00002   0.00027
   D68        0.00005  -0.00000   0.00000  -0.00001  -0.00001   0.00004
   D69       -3.14153  -0.00000   0.00000  -0.00002  -0.00002  -3.14156
   D70       -3.14157   0.00000   0.00000   0.00001   0.00001  -3.14155
   D71        0.00004   0.00000   0.00000   0.00000   0.00000   0.00004
   D72        3.14152   0.00000   0.00000   0.00005   0.00005   3.14157
   D73       -0.00009   0.00000   0.00000   0.00002   0.00002  -0.00006
   D74       -0.00004   0.00000   0.00000   0.00002   0.00002  -0.00002
   D75        3.14153  -0.00000   0.00000  -0.00001  -0.00001   3.14153
   D76       -3.14155  -0.00000   0.00000  -0.00006  -0.00006   3.14158
   D77        0.00011  -0.00000   0.00000  -0.00000  -0.00000   0.00010
   D78        0.00003  -0.00000   0.00000  -0.00004  -0.00004  -0.00001
   D79       -3.14150   0.00000   0.00000   0.00001   0.00001  -3.14149
   D80       -0.00010   0.00000   0.00000   0.00006   0.00006  -0.00004
   D81        3.14155  -0.00000   0.00000  -0.00006  -0.00006   3.14149
   D82        3.14143   0.00000   0.00000   0.00001   0.00001   3.14144
   D83       -0.00011  -0.00000   0.00000  -0.00011  -0.00011  -0.00022
   D84        0.00010  -0.00000   0.00000  -0.00004  -0.00004   0.00006
   D85       -3.14140  -0.00000   0.00000  -0.00004  -0.00004  -3.14144
   D86       -3.14155   0.00000   0.00000   0.00008   0.00008  -3.14147
   D87        0.00013   0.00000   0.00000   0.00008   0.00008   0.00021
   D88       -1.03862   0.00042   0.00000   0.00414   0.00384  -1.03478
   D89        3.13880  -0.00000   0.00000  -0.00001  -0.00001   3.13880
   D90        1.03343  -0.00042   0.00000  -0.00409  -0.00379   1.02964
   D91        2.10302   0.00042   0.00000   0.00402   0.00372   2.10674
   D92       -0.00273  -0.00001   0.00000  -0.00013  -0.00013  -0.00286
   D93       -2.10811  -0.00042   0.00000  -0.00421  -0.00391  -2.11202
   D94       -0.00003  -0.00000   0.00000   0.00000   0.00000  -0.00002
   D95        3.14159   0.00000   0.00000   0.00003   0.00003  -3.14157
   D96        3.14148  -0.00000   0.00000  -0.00000  -0.00000   3.14147
   D97       -0.00010   0.00000   0.00000   0.00002   0.00002  -0.00007
   D98        0.58755  -0.00016   0.00000   0.00585   0.00567   0.59322
         Item               Value     Threshold  Converged?
 Maximum Force            0.032696     0.000450     NO 
 RMS     Force            0.005930     0.000300     NO 
 Maximum Displacement     0.109428     0.001800     NO 
 RMS     Displacement     0.030551     0.001200     NO 
 Predicted change in Energy=-9.834031D-03
 GradGradGradGradGradGradGradGradGradGradGradGradGradGradGradGradGradGrad

                          Input orientation:                          
 ---------------------------------------------------------------------
 Center     Atomic      Atomic             Coordinates (Angstroms)
 Number     Number       Type             X           Y           Z
 ---------------------------------------------------------------------
      1          8           0       -1.582207    2.147198    0.000314
      2          6           0       -1.764574    0.938536    0.000307
      3          6           0       -0.668844   -0.108200    0.000333
      4          6           0        0.668840    0.108185    0.000312
      5          7           0        1.273217    1.359539    0.000326
      6          6           0        2.650371    1.225323    0.000245
      7          6           0        3.002149   -0.149942    0.000198
      8          6           0        1.764580   -0.938551    0.000237
      9          8           0        1.582210   -2.147214    0.000204
     10          6           0        4.338315   -0.537896    0.000145
     11          6           0        5.322558    0.455047    0.000130
     12          6           0        4.965144    1.817314    0.000182
     13          6           0        3.628261    2.221003    0.000239
     14         16           0        7.027255   -0.017852    0.000014
     15          8           0        7.277916   -0.849538    1.226157
     16          8           0        7.868131    1.218006    0.001382
     17          8           0        7.278465   -0.847037   -1.227788
     18          7           0       -1.273222   -1.359553    0.000369
     19          6           0       -2.650379   -1.225342    0.000277
     20          6           0       -3.002155    0.149932    0.000267
     21          6           0       -4.338310    0.537891    0.000225
     22          6           0       -5.322560   -0.455062    0.000181
     23          6           0       -4.965156   -1.817315    0.000135
     24          6           0       -3.628266   -2.221014    0.000197
     25         16           0       -7.027242    0.017863    0.000287
     26          8           0       -7.279156    0.845123    1.229098
     27          8           0       -7.868130   -1.217983   -0.003740
     28          8           0       -7.277183    0.851465   -1.224849
     29          1           0        0.739872    2.217273    0.000306
     30          1           0        4.602384   -1.592096    0.000149
     31          1           0        5.755004    2.562097    0.000211
     32          1           0        3.363428    3.273947    0.000295
     33          1           0       -0.739874   -2.217285    0.000181
     34          1           0       -4.602393    1.592087    0.000121
     35          1           0       -5.755012   -2.562105   -0.000039
     36          1           0       -3.363452   -3.273963    0.000143
     37         11           0        9.455634   -0.955901   -0.001307
     38         11           0       -9.455688    0.955714   -0.001975
 ---------------------------------------------------------------------
                    Distance matrix (angstroms):
                    1          2          3          4          5
     1  O    0.000000
     2  C    1.222343   0.000000
     3  C    2.433321   1.515348   0.000000
     4  C    3.037233   2.571184   1.355073   0.000000
     5  N    2.962068   3.066825   2.434309   1.389661   0.000000
     6  C    4.331809   4.424250   3.577076   2.274744   1.383679
     7  C    5.127687   4.889421   3.671231   2.347543   2.295156
     8  C    4.552233   3.997297   2.571194   1.515356   2.350034
     9  O    5.334370   4.552232   3.037239   2.433325   3.520341
    10  C    6.500946   6.278941   5.025563   3.725918   3.604870
    11  C    7.109089   7.103605   6.017819   4.666626   4.149129
    12  C    6.555656   6.786852   5.953942   4.623780   3.720199
    13  C    5.210991   5.543230   4.887771   3.636230   2.507659
    14  S    8.877515   8.843695   7.696630   6.359664   5.916601
    15  O    9.433180   9.298739   8.074851   6.789684   6.514530
    16  O    9.495909   9.636759   8.639373   7.284332   6.596433
    17  O    9.433196   9.299089   8.075512   6.790274   6.514619
    18  N    3.520337   2.350029   1.389660   2.434310   3.725294
    19  C    3.537657   2.338165   2.274749   3.577081   4.698533
    20  C    2.450576   1.467481   2.347546   3.671233   4.443192
    21  C    3.191547   2.604732   3.725911   5.025555   5.671361
    22  C    4.556534   3.821175   4.666624   6.017817   6.840837
    23  C    5.211690   4.223557   4.623782   5.953945   7.000692
    24  C    4.823654   3.668256   3.636229   4.887770   6.070000
    25  S    5.846578   5.342594   6.359647   7.696612   8.408193
    26  O    5.971645   5.650598   6.790796   8.076115   8.655494
    27  O    7.130027   6.473328   7.284322   8.639363   9.497781
    28  O    5.967638   5.647782   6.789121   8.074204   8.652660
    29  H    2.323136   2.812014   2.718880   2.110284   1.010032
    30  H    7.227135   6.851442   5.476111   4.285291   4.449214
    31  H    7.348932   7.692855   6.956746   5.647189   4.640320
    32  H    5.072363   5.634763   5.262903   4.157265   2.834421
    33  H    4.445024   3.318014   2.110280   2.718876   4.104413
    34  H    3.070777   2.912103   4.285299   5.476118   5.880210
    35  H    6.292045   5.308302   5.647189   6.956747   8.048309
    36  H    5.706296   4.505724   4.157278   5.262918   6.555001
    37  Na  11.465739  11.379015  10.159905   8.850990   8.503718
    38  Na   7.963124   7.691133   8.851019  10.159941  10.736502
                    6          7          8          9         10
     6  C    0.000000
     7  C    1.419543   0.000000
     8  C    2.338157   1.467474   0.000000
     9  O    3.537651   2.450576   1.222344   0.000000
    10  C    2.440921   1.391347   2.604733   3.191555   0.000000
    11  C    2.780991   2.397980   3.821167   4.556530   1.398095
    12  C    2.389273   2.779109   4.223553   5.211692   2.437197
    13  C    1.395582   2.452223   3.668254   4.823655   2.848806
    14  S    4.550011   4.027273   5.342606   5.846598   2.738767
    15  O    5.217478   4.502732   5.648688   5.968919   3.200231
    16  O    5.217766   5.054608   6.473336   7.130043   3.942435
    17  O    5.217470   4.503418   5.649721   5.970407   3.201230
    18  N    4.698528   4.443192   3.066836   2.962077   5.671373
    19  C    5.839837   5.753916   4.424263   4.331819   7.022422
    20  C    5.753913   6.011788   4.889434   5.127698   7.372626
    21  C    7.022408   7.372615   6.278945   6.500949   8.743062
    22  C    8.148086   8.330298   7.103612   7.109094   9.661230
    23  C    8.200847   8.139906   6.786867   6.555671   9.391032
    24  C    7.162298   6.946347   5.543239   5.210998   8.142438
    25  S    9.752648  10.030794   8.843690   8.877512  11.379136
    26  O   10.012499  10.402191   9.299503   9.433349  11.763872
    27  O   10.798547  10.922622   9.636762   9.495915  12.225376
    28  O   10.009842  10.400395   9.298304   9.433009  11.762258
    29  H    2.152666   3.274387   3.318020   4.445029   4.532080
    30  H    3.427565   2.154196   2.912087   3.070767   1.086771
    31  H    3.380194   3.864372   5.308297   6.292045   3.408366
    32  H    2.169173   3.442897   4.505714   5.706289   3.934533
    33  H    4.831698   4.275119   2.812019   2.323141   5.348677
    34  H    7.262031   7.801521   6.851458   7.227149   9.190924
    35  H    9.219276   9.083303   7.692866   7.348942  10.294302
    36  H    7.510635   7.090866   5.634790   5.072389   8.173327
    37  Na   7.146283   6.503618   7.691074   7.963043   5.134364
    38  Na  12.109061  12.506806  11.379045  11.465747  13.874631
                   11         12         13         14         15
    11  C    0.000000
    12  C    1.408374   0.000000
    13  C    2.447293   1.396503   0.000000
    14  S    1.769075   2.760460   4.070090   0.000000
    15  O    2.651133   3.736847   4.924538   1.502650   0.000000
    16  O    2.657452   2.964204   4.356891   1.494797   2.474503
    17  O    2.651184   3.736058   4.923912   1.502715   2.453945
    18  N    6.840840   7.000693   6.070002   8.408216   8.653591
    19  C    8.148093   8.200849   7.162305   9.752673  10.010746
    20  C    8.330302   8.139902   6.946348  10.030814  10.401039
    21  C    9.661223   9.391015   8.142427  11.379144  11.762847
    22  C   10.683952  10.535679   9.342297  12.357552  12.666121
    23  C   10.535686  10.574563   9.494989  12.126664  12.342306
    24  C    9.342299   9.494987   8.508155  10.880903  11.060232
    25  S   12.357535  12.126637  10.880881  14.054543  14.383764
    26  O   12.667506  12.344159  11.062318  14.385019  14.655382
    27  O   13.296363  13.187340  11.999735  14.943655  15.200365
    28  O   12.665354  12.341318  11.059167  14.383079  14.857716
    29  H    4.909832   4.244159   2.888392   6.672854   7.324893
    30  H    2.170125   3.428655   3.935561   2.891063   3.035286
    31  H    2.150969   1.085625   2.153922   2.876588   3.932105
    32  H    3.432840   2.165011   1.085738   4.925400   5.816277
    33  H    6.625287   6.987504   6.227279   8.072534   8.225491
    34  H    9.989870   9.570187   8.254647  11.740555  12.190424
    35  H   11.481104  11.580200  10.532043  13.033018  13.202032
    36  H    9.452633   9.761486   8.892620  10.888942  10.982698
    37  Na   4.367276   5.277806   6.637093   2.603260   2.502087
    38  Na  14.786725  14.446548  13.144987  16.511671  16.875448
                   16         17         18         19         20
    16  O    0.000000
    17  O    2.474462   0.000000
    18  N    9.497797   8.654618   0.000000
    19  C   10.798564  10.011653   1.383680   0.000000
    20  C   10.922633  10.401597   2.295159   1.419551   0.000000
    21  C   12.225373  11.763312   3.604865   2.440922   1.391338
    22  C   13.296371  12.666783   4.149125   2.780986   2.397977
    23  C   13.187358  12.343237   3.720204   2.389273   2.779107
    24  C   11.999750  11.061309   2.507657   1.395574   2.452224
    25  S   14.943643  14.384348   5.916588   4.549999   4.027253
    26  O   15.201534  14.860149   6.514723   5.217510   4.504004
    27  O   15.923692  15.200501   6.596428   5.217758   5.054594
    28  O   15.199294  14.654413   6.514392   5.217411   4.502102
    29  H    7.197959   7.324713   4.104417   4.831708   4.275122
    30  H    4.308338   3.037162   5.880207   7.262030   7.801518
    31  H    2.504373   3.930789   8.048311   9.219281   9.083302
    32  H    4.951691   5.815343   6.554987   7.510624   7.090848
    33  H    9.268170   8.226740   1.010032   2.152668   3.274391
    34  H   12.476134  12.190647   4.449220   3.427575   2.154199
    35  H   14.137866  13.203043   4.640319   3.380190   3.864371
    36  H   12.096538  10.983997   2.834435   2.169175   3.442905
    37  Na   2.691848   2.501234  10.736448  12.109011  12.506774
    38  Na  17.325805  16.875557   8.503718   7.146275   6.503643
                   21         22         23         24         25
    21  C    0.000000
    22  C    1.398107   0.000000
    23  C    2.437197   1.408358   0.000000
    24  C    2.848810   2.447288   1.396512   0.000000
    25  S    2.738756   1.769067   2.760449   4.070087   0.000000
    26  O    3.202046   2.651224   3.735442   4.923454   1.502597
    27  O    3.942428   2.657440   2.964198   4.356895   1.494799
    28  O    3.199392   2.651088   3.737438   4.924983   1.502771
    29  H    5.348669   6.625289   6.987506   6.227281   8.072513
    30  H    9.190911   9.989863   9.570190   8.254643  11.740535
    31  H   10.294290  11.481101  11.580202  10.532042  13.032994
    32  H    8.173296   9.452613   9.761468   8.892603  10.888898
    33  H    4.532078   4.909831   4.244170   2.888394   6.672846
    34  H    1.086771   2.170129   3.428647   3.935564   2.891033
    35  H    3.408374   2.150963   1.085626   2.153924   2.876596
    36  H    3.934536   3.432827   2.165012   1.085738   4.925391
    37  Na  13.874592  14.786678  14.446495  13.144921  16.511615
    38  Na   5.134408   4.367270   5.277744   6.637052   2.603252
                   26         27         28         29         30
    26  O    0.000000
    27  O    2.474508   0.000000
    28  O    2.453956   2.474458   0.000000
    29  H    8.227851   9.268155   8.224330   0.000000
    30  H   12.191036  12.476125  12.189984   5.424970   0.000000
    31  H   13.204071  14.137850  13.200944   5.026973   4.311131
    32  H   10.985160  12.096501  10.981439   2.828358   5.021293
    33  H    7.324670   7.197961   7.324912   4.674929   5.378716
    34  H    3.038651   4.308311   3.033739   5.378722   9.739967
    35  H    3.929758   2.504385   3.933144   8.063868  10.402719
    36  H    5.814632   4.951685   5.816962   6.854994   8.141451
    37  Na  16.876338  17.325746  16.874561   9.275427   4.894771
    38  Na   2.503011   2.691711   2.500435  10.273314  14.287083
                   31         32         33         34         35
    31  H    0.000000
    32  H    2.495269   0.000000
    33  H    8.063866   6.854978   0.000000
    34  H   10.402721   8.141435   5.424977   0.000000
    35  H   12.599123  10.826146   5.026978   4.311130   0.000000
    36  H   10.826164   9.387547   2.828379   5.021296   2.495255
    37  Na   5.105974   7.416643  10.273241  14.287071  15.295216
    38  Na  15.295282  13.027047   9.275416   4.894839   5.105885
                   36         37         38
    36  H    0.000000
    37  Na  13.026987   0.000000
    38  Na   7.416570  19.007693   0.000000
 Stoichiometry    C16H8N2Na2O8S2
 Framework group  C1[X(C16H8N2Na2O8S2)]
 Deg. of freedom   108
 Full point group                 C1      NOp   1
 Largest Abelian subgroup         C1      NOp   1
 Largest concise Abelian subgroup C1      NOp   1
                         Standard orientation:                         
 ---------------------------------------------------------------------
 Center     Atomic      Atomic             Coordinates (Angstroms)
 Number     Number       Type             X           Y           Z
 ---------------------------------------------------------------------
      1          8           0        1.587021   -2.143651    0.000302
      2          6           0        1.766676   -0.934583    0.000295
      3          6           0        0.668599    0.109691    0.000321
      4          6           0       -0.668597   -0.109696    0.000300
      5          7           0       -1.270163   -1.362404    0.000314
      6          6           0       -2.647615   -1.231279    0.000233
      7          6           0       -3.002479    0.143193    0.000186
      8          6           0       -1.766683    0.934578    0.000225
      9          8           0       -1.587026    2.143647    0.000191
     10          6           0       -4.339512    0.528146    0.000133
     11          6           0       -5.321524   -0.467003    0.000118
     12          6           0       -4.961053   -1.828465    0.000170
     13          6           0       -3.623268   -2.229152    0.000227
     14         16           0       -7.027279    0.002068    0.000002
     15          8           0       -7.279805    0.833189    1.226145
     16          8           0       -7.865378   -1.235674    0.001370
     17          8           0       -7.280349    0.830687   -1.227800
     18          7           0        1.270167    1.362397    0.000357
     19          6           0        2.647620    1.231277    0.000265
     20          6           0        3.002483   -0.143204    0.000255
     21          6           0        4.339505   -0.528162    0.000213
     22          6           0        5.321524    0.466998    0.000169
     23          6           0        4.961063    1.828445    0.000123
     24          6           0        3.623271    2.229142    0.000185
     25         16           0        7.027263   -0.002100    0.000275
     26          8           0        7.281034   -0.828793    1.229086
     27          8           0        7.865375    1.235631   -0.003752
     28          8           0        7.279075   -0.835139   -1.224862
     29          1           0       -0.734894   -2.218939    0.000294
     30          1           0       -4.605947    1.581751    0.000137
     31          1           0       -5.749240   -2.575018    0.000199
     32          1           0       -3.356072   -3.281499    0.000283
     33          1           0        0.734894    2.218930    0.000169
     34          1           0        4.605954   -1.581763    0.000109
     35          1           0        5.749245    2.575006   -0.000051
     36          1           0        3.356094    3.281494    0.000131
     37         11           0       -9.457757    0.934664   -0.001319
     38         11           0        9.457809   -0.934498   -0.001987
 ---------------------------------------------------------------------
 Rotational constants (GHZ):           0.6756778           0.0325976           0.0314704
 Standard basis: CC-pVTZ (5D, 7F)
 There are  1186 symmetry adapted cartesian basis functions of A   symmetry.
 There are  1028 symmetry adapted basis functions of A   symmetry.
  1028 basis functions,  1882 primitive gaussians,  1186 cartesian basis functions
   118 alpha electrons      118 beta electrons
       nuclear repulsion energy      3100.4910374621 Hartrees.
 NAtoms=   38 NActive=   38 NUniq=   38 SFac= 1.00D+00 NAtFMM=   60 NAOKFM=F Big=F
 Integral buffers will be    131072 words long.
 Raffenetti 2 integral format.
 Two-electron integral symmetry is turned on.
 Nuclear repulsion after empirical dispersion term =     3100.4218264118 Hartrees.
 One-electron integrals computed using PRISM.
 NBasis=  1028 RedAO= T EigKep=  1.95D-05  NBF=  1028
 NBsUse=  1028 1.00D-06 EigRej= -1.00D+00 NBFU=  1028
 Initial guess from the checkpoint file:  "447431_opt_pm6_Na.chk"
 B after Tr=     0.000000   -0.000000    0.000000
         Rot=    1.000000    0.000005    0.000001   -0.000185 Ang=   0.02 deg.
 ExpMin= 1.50D-02 ExpMax= 4.23D+05 ExpMxC= 1.33D+03 IAcc=3 IRadAn=         5 AccDes= 0.00D+00
 Harris functional with IExCor= 3630 and IRadAn=       5 diagonalized for initial guess.
 HarFok:  IExCor= 3630 AccDes= 0.00D+00 IRadAn=         5 IDoV= 1 UseB2=F ITyADJ=14
 ICtDFT=  3500011 ScaDFX=  1.000000  1.000000  1.000000  1.000000
 FoFCou: FMM=F IPFlag=           0 FMFlag=      100000 FMFlg1=           0
         NFxFlg=           0 DoJE=T BraDBF=F KetDBF=T FulRan=T
         wScrn=  0.000000 ICntrl=       500 IOpCl=  0 I1Cent=   200000004 NGrid=           0
         NMat0=    1 NMatS0=      1 NMatT0=    0 NMatD0=    1 NMtDS0=    0 NMtDT0=    0
 Petite list used in FoFCou.
 Requested convergence on RMS density matrix=1.00D-08 within 128 cycles.
 Requested convergence on MAX density matrix=1.00D-06.
 Requested convergence on             energy=1.00D-06.
 No special actions if energy rises.
 SCF Done:  E(RB97D) =  -2446.49767054     A.U. after   12 cycles
            NFock= 12  Conv=0.58D-08     -V/T= 2.0045
 Calling FoFJK, ICntrl=      2527 FMM=F ISym2X=0 I1Cent= 0 IOpClX= 0 NMat=1 NMatS=1 NMatT=0.
 ***** Axes restored to original set *****
 -------------------------------------------------------------------
 Center     Atomic                   Forces (Hartrees/Bohr)
 Number     Number              X              Y              Z
 -------------------------------------------------------------------
      1        8           0.000921421    0.011605598    0.000000114
      2        6           0.005729661   -0.015157084   -0.000001095
      3        6          -0.014417131   -0.005669346    0.000002202
      4        6           0.014418397    0.005668414   -0.000000372
      5        7          -0.002092238   -0.007530753   -0.000001608
      6        6          -0.001106376   -0.000157737    0.000000290
      7        6           0.001305483    0.002143687   -0.000000417
      8        6          -0.005734979    0.015156815    0.000001237
      9        8          -0.000920564   -0.011604520   -0.000000541
     10        6           0.002329987   -0.002850493   -0.000001195
     11        6          -0.012895340    0.004860843    0.000003629
     12        6           0.001369410    0.000610343   -0.000001562
     13        6           0.000216918   -0.001317792   -0.000000199
     14       16           0.010942596   -0.004014991   -0.000017413
     15        8          -0.000946360    0.001281611   -0.000598834
     16        8          -0.001087397   -0.002058049   -0.000002118
     17        8          -0.000963877    0.001291313    0.000608511
     18        7           0.002092519    0.007529565   -0.000004749
     19        6           0.001108780    0.000163904    0.000002720
     20        6          -0.001297681   -0.002146936    0.000002475
     21        6          -0.002338111    0.002845526    0.000003018
     22        6           0.012898505   -0.004847620   -0.000006914
     23        6          -0.001363066   -0.000620580    0.000003299
     24        6          -0.000224140    0.001316992   -0.000000185
     25       16          -0.010943079    0.004021115   -0.000048008
     26        8           0.000930219   -0.001276979   -0.000600576
     27        8           0.001084720    0.002055627    0.000013336
     28        8           0.000978397   -0.001300141    0.000614439
     29        1          -0.000331783    0.000448234    0.000000576
     30        1           0.000271833    0.000585617    0.000001052
     31        1           0.000329134   -0.000545317    0.000000367
     32        1           0.000155127    0.000438705    0.000000163
     33        1           0.000331410   -0.000448238    0.000001524
     34        1          -0.000270706   -0.000585474   -0.000001570
     35        1          -0.000329087    0.000546518   -0.000000530
     36        1          -0.000154047   -0.000438477   -0.000000267
     37       11           0.001011178    0.000397087    0.000007939
     38       11          -0.001009730   -0.000396988    0.000021262
 -------------------------------------------------------------------
 Cartesian Forces:  Max     0.015157084 RMS     0.004320378

 GradGradGradGradGradGradGradGradGradGradGradGradGradGradGradGradGradGrad
 Berny optimization.
 Using GEDIIS/GDIIS optimizer.
 FormGI is forming the generalized inverse of G from B-inverse, IUseBI=4.
 Internal  Forces:  Max     0.011613567 RMS     0.001853774
 Search for a local minimum.
 Step number   2 out of a maximum of  227
 All quantities printed in internal units (Hartrees-Bohrs-Radians)
 Mixed Optimization -- RFO/linear search
 Update second derivatives using D2CorX and points    1    2
 DE= -1.13D-02 DEPred=-9.83D-03 R= 1.15D+00
 TightC=F SS=  1.41D+00  RLast= 2.44D-01 DXNew= 5.0454D-01 7.3168D-01
 Trust test= 1.15D+00 RLast= 2.44D-01 DXMaxT set to 5.05D-01
 ITU=  1  0
 Use linear search instead of GDIIS.
     Eigenvalues ---    0.00741   0.00741   0.01017   0.01017   0.01348
     Eigenvalues ---    0.01348   0.01543   0.01543   0.01579   0.01579
     Eigenvalues ---    0.01689   0.01689   0.01710   0.01710   0.01768
     Eigenvalues ---    0.01768   0.01854   0.01854   0.02053   0.02053
     Eigenvalues ---    0.02080   0.02080   0.02121   0.02121   0.02140
     Eigenvalues ---    0.02140   0.02160   0.02160   0.02800   0.04917
     Eigenvalues ---    0.04918   0.06190   0.06211   0.07674   0.07695
     Eigenvalues ---    0.10785   0.10785   0.11250   0.11366   0.15917
     Eigenvalues ---    0.15967   0.16000   0.16000   0.16000   0.16000
     Eigenvalues ---    0.16000   0.16000   0.16000   0.16572   0.18032
     Eigenvalues ---    0.18033   0.22244   0.22438   0.22815   0.23521
     Eigenvalues ---    0.23722   0.23727   0.24533   0.24656   0.24690
     Eigenvalues ---    0.25000   0.25000   0.25000   0.25000   0.25000
     Eigenvalues ---    0.25000   0.25000   0.25000   0.25506   0.26209
     Eigenvalues ---    0.28517   0.30549   0.32923   0.33471   0.33749
     Eigenvalues ---    0.34072   0.34159   0.34404   0.34457   0.35360
     Eigenvalues ---    0.35360   0.36472   0.36995   0.40073   0.40933
     Eigenvalues ---    0.42196   0.42225   0.42955   0.42989   0.44146
     Eigenvalues ---    0.44501   0.45128   0.45375   0.45580   0.45657
     Eigenvalues ---    0.45781   0.45791   0.46836   0.46837   0.55637
     Eigenvalues ---    0.72440   0.72652   0.74749   0.74763   0.78387
     Eigenvalues ---    0.78479   0.97078   1.02017
 RFO step:  Lambda=-1.23961154D-03 EMin= 7.41185573D-03
 Quartic linear search produced a step of  0.28811.
 Iteration  1 RMS(Cart)=  0.00744984 RMS(Int)=  0.00005180
 Iteration  2 RMS(Cart)=  0.00004367 RMS(Int)=  0.00003737
 Iteration  3 RMS(Cart)=  0.00000000 RMS(Int)=  0.00003737
 Variable       Old X    -DE/DX   Delta X   Delta X   Delta X     New X
                                 (Linear)    (Quad)   (Total)
    R1        2.30989   0.01161   0.00907   0.00762   0.01669   2.32658
    R2        2.86359  -0.00587  -0.01044  -0.01797  -0.02841   2.83518
    R3        2.77314   0.00086  -0.00007   0.00399   0.00389   2.77702
    R4        2.56072   0.00664   0.00483   0.01148   0.01631   2.57702
    R5        2.62608  -0.00653  -0.01769  -0.00674  -0.02440   2.60168
    R6        2.62608  -0.00653  -0.01768  -0.00674  -0.02440   2.60168
    R7        2.86361  -0.00587  -0.01044  -0.01798  -0.02842   2.83518
    R8        2.61477  -0.00057  -0.00862   0.00502  -0.00358   2.61119
    R9        1.90868   0.00056  -0.00276   0.00377   0.00101   1.90969
   R10        2.68255  -0.00126  -0.00978   0.00474  -0.00506   2.67749
   R11        2.63727   0.00034  -0.00248   0.00293   0.00045   2.63771
   R12        2.77312   0.00086  -0.00007   0.00399   0.00390   2.77702
   R13        2.62927   0.00065   0.00013   0.00182   0.00195   2.63122
   R14        2.30990   0.01161   0.00907   0.00762   0.01669   2.32658
   R15        2.64202  -0.00099  -0.00012  -0.00269  -0.00281   2.63921
   R16        2.05370  -0.00050  -0.00529   0.00237  -0.00292   2.05078
   R17        2.66144  -0.00123   0.00078  -0.00434  -0.00355   2.65789
   R18        3.34307   0.00946   0.02339   0.01802   0.04142   3.38448
   R19        2.63901  -0.00018   0.00068  -0.00121  -0.00052   2.63849
   R20        2.05153  -0.00014  -0.00887   0.00663  -0.00225   2.04929
   R21        2.05175   0.00039   0.00023   0.00122   0.00145   2.05320
   R22        2.83960  -0.00146   0.00070  -0.00303  -0.00232   2.83727
   R23        2.82476  -0.00231  -0.00006  -0.00375  -0.00381   2.82095
   R24        2.83972  -0.00144   0.00069  -0.00306  -0.00233   2.83739
   R25        4.91945  -0.00054  -0.01713   0.00917  -0.00802   4.91143
   R26        4.72826   0.00075   0.01055   0.00518   0.01575   4.74401
   R27        4.72665   0.00076   0.01062   0.00544   0.01608   4.74273
   R28        2.61478  -0.00057  -0.00863   0.00502  -0.00359   2.61119
   R29        1.90868   0.00056  -0.00276   0.00377   0.00101   1.90969
   R30        2.68256  -0.00127  -0.00978   0.00473  -0.00507   2.67749
   R31        2.63725   0.00034  -0.00248   0.00294   0.00045   2.63771
   R32        2.62925   0.00065   0.00014   0.00183   0.00196   2.63121
   R33        2.64204  -0.00100  -0.00013  -0.00270  -0.00282   2.63922
   R34        2.05370  -0.00050  -0.00530   0.00237  -0.00292   2.05078
   R35        2.66141  -0.00122   0.00079  -0.00432  -0.00352   2.65789
   R36        3.34305   0.00946   0.02339   0.01804   0.04143   3.38448
   R37        2.63903  -0.00019   0.00068  -0.00121  -0.00053   2.63849
   R38        2.05154  -0.00014  -0.00887   0.00662  -0.00225   2.04929
   R39        2.05175   0.00039   0.00023   0.00122   0.00145   2.05320
   R40        2.83950  -0.00145   0.00070  -0.00302  -0.00230   2.83719
   R41        2.82476  -0.00231  -0.00006  -0.00374  -0.00380   2.82096
   R42        2.83983  -0.00146   0.00068  -0.00308  -0.00236   2.83746
   R43        4.91943  -0.00054  -0.01713   0.00917  -0.00801   4.91143
   R44        4.73000   0.00073   0.01048   0.00488   0.01537   4.74537
   R45        4.72514   0.00077   0.01069   0.00571   0.01641   4.74155
    A1        2.18358   0.00088   0.00529  -0.00026   0.00504   2.18862
    A2        2.28788  -0.00102  -0.00414  -0.00224  -0.00636   2.28152
    A3        1.81172   0.00014  -0.00115   0.00250   0.00132   1.81305
    A4        2.21869  -0.00191  -0.00005  -0.00882  -0.00889   2.20980
    A5        1.88339   0.00159   0.00142   0.00510   0.00654   1.88993
    A6        2.18111   0.00032  -0.00137   0.00373   0.00235   2.18346
    A7        2.18111   0.00032  -0.00137   0.00373   0.00235   2.18346
    A8        2.21869  -0.00191  -0.00005  -0.00883  -0.00889   2.20980
    A9        1.88339   0.00159   0.00142   0.00510   0.00654   1.88993
   A10        1.92358   0.00074   0.00273   0.00015   0.00291   1.92650
   A11        2.13536  -0.00041  -0.00179  -0.00005  -0.00186   2.13350
   A12        2.22425  -0.00033  -0.00094  -0.00010  -0.00105   2.22319
   A13        1.91837  -0.00096   0.00027  -0.00464  -0.00436   1.91401
   A14        2.25003   0.00103   0.00155   0.00306   0.00462   2.25465
   A15        2.11479  -0.00008  -0.00182   0.00158  -0.00026   2.11452
   A16        1.88772  -0.00151  -0.00328  -0.00311  -0.00642   1.88130
   A17        2.10379   0.00078   0.00302   0.00144   0.00447   2.10826
   A18        2.29167   0.00074   0.00026   0.00167   0.00195   2.29363
   A19        1.81172   0.00014  -0.00115   0.00250   0.00132   1.81305
   A20        2.18357   0.00088   0.00529  -0.00026   0.00504   2.18861
   A21        2.28789  -0.00102  -0.00414  -0.00224  -0.00637   2.28153
   A22        2.06922  -0.00185   0.00004  -0.00981  -0.00976   2.05946
   A23        2.09882   0.00134   0.00287   0.00576   0.00863   2.10744
   A24        2.11515   0.00051  -0.00291   0.00405   0.00113   2.11629
   A25        2.10401   0.00215  -0.00221   0.01308   0.01088   2.11489
   A26        2.08119  -0.00154  -0.00570  -0.00333  -0.00904   2.07215
   A27        2.09798  -0.00061   0.00791  -0.00975  -0.00184   2.09614
   A28        2.12064  -0.00098  -0.00193  -0.00414  -0.00607   2.11457
   A29        2.07025  -0.00015  -0.00234  -0.00022  -0.00256   2.06769
   A30        2.09230   0.00113   0.00427   0.00436   0.00863   2.10093
   A31        2.05392  -0.00002   0.00291  -0.00215   0.00074   2.05467
   A32        2.11880   0.00028  -0.00133   0.00308   0.00176   2.12056
   A33        2.11046  -0.00025  -0.00158  -0.00093  -0.00250   2.10796
   A34        1.88456  -0.00015  -0.01022   0.00851  -0.00180   1.88276
   A35        1.89764  -0.00010   0.00077  -0.00576  -0.00501   1.89263
   A36        1.88456  -0.00015  -0.01021   0.00849  -0.00181   1.88276
   A37        1.94230  -0.00015   0.00554  -0.00539   0.00010   1.94240
   A38        1.91072   0.00067   0.00797   0.00038   0.00810   1.91882
   A39        1.94219  -0.00015   0.00556  -0.00540   0.00010   1.94229
   A40        1.34198  -0.00069   0.00171  -0.00961  -0.00787   1.33411
   A41        1.92359   0.00074   0.00273   0.00014   0.00291   1.92650
   A42        2.13535  -0.00041  -0.00179  -0.00004  -0.00186   2.13349
   A43        2.22425  -0.00033  -0.00094  -0.00010  -0.00105   2.22319
   A44        1.91836  -0.00095   0.00027  -0.00464  -0.00435   1.91401
   A45        2.25003   0.00103   0.00155   0.00306   0.00462   2.25465
   A46        2.11479  -0.00008  -0.00182   0.00157  -0.00026   2.11452
   A47        1.88771  -0.00151  -0.00328  -0.00310  -0.00642   1.88130
   A48        2.29167   0.00074   0.00026   0.00167   0.00195   2.29363
   A49        2.10380   0.00078   0.00302   0.00144   0.00447   2.10826
   A50        2.06921  -0.00185   0.00004  -0.00980  -0.00975   2.05946
   A51        2.09884   0.00134   0.00287   0.00575   0.00861   2.10745
   A52        2.11514   0.00051  -0.00291   0.00405   0.00114   2.11628
   A53        2.10402   0.00215  -0.00221   0.01307   0.01087   2.11489
   A54        2.08117  -0.00154  -0.00568  -0.00333  -0.00902   2.07215
   A55        2.09800  -0.00061   0.00789  -0.00974  -0.00185   2.09615
   A56        2.12064  -0.00098  -0.00193  -0.00414  -0.00607   2.11457
   A57        2.07026  -0.00015  -0.00235  -0.00022  -0.00257   2.06769
   A58        2.09229   0.00113   0.00428   0.00436   0.00863   2.10092
   A59        2.05392  -0.00002   0.00290  -0.00215   0.00074   2.05467
   A60        2.11882   0.00027  -0.00133   0.00307   0.00175   2.12057
   A61        2.11045  -0.00025  -0.00158  -0.00092  -0.00250   2.10795
   A62        1.88471  -0.00015  -0.01021   0.00845  -0.00185   1.88286
   A63        1.89763  -0.00010   0.00076  -0.00573  -0.00500   1.89264
   A64        1.88442  -0.00014  -0.01021   0.00854  -0.00175   1.88267
   A65        1.94236  -0.00015   0.00556  -0.00547   0.00004   1.94240
   A66        1.91073   0.00067   0.00797   0.00038   0.00810   1.91882
   A67        1.94213  -0.00014   0.00554  -0.00534   0.00015   1.94228
   A68        1.34188  -0.00069   0.00171  -0.00961  -0.00786   1.33402
   A69        1.02524  -0.00048   0.00096  -0.00232  -0.00149   1.02375
   A70        1.02522  -0.00049   0.00096  -0.00232  -0.00149   1.02373
   A71        3.23962  -0.00079   0.00248  -0.01537  -0.01287   3.22675
   A72        3.23952  -0.00079   0.00247  -0.01534  -0.01286   3.22666
   A73        3.14195   0.00000  -0.00002  -0.00005  -0.00006   3.14188
   A74        3.14283  -0.00001  -0.00004  -0.00025  -0.00029   3.14255
    D1       -0.00005  -0.00000  -0.00000  -0.00000  -0.00000  -0.00005
    D2        3.14155   0.00000   0.00001   0.00001   0.00002   3.14157
    D3        3.14154   0.00000  -0.00001   0.00003   0.00003   3.14157
    D4       -0.00005   0.00000   0.00000   0.00005   0.00005   0.00000
    D5        3.14159  -0.00000  -0.00000   0.00001   0.00000  -3.14159
    D6       -0.00000   0.00000  -0.00000   0.00003   0.00003   0.00003
    D7        0.00001  -0.00000   0.00000  -0.00003  -0.00003  -0.00002
    D8       -3.14159   0.00000   0.00001  -0.00001  -0.00000  -3.14159
    D9        0.00006   0.00000  -0.00001   0.00001   0.00001   0.00006
   D10       -3.14151   0.00000  -0.00000   0.00001   0.00001  -3.14150
   D11       -3.14155  -0.00000  -0.00001  -0.00000  -0.00002  -3.14157
   D12        0.00007  -0.00000  -0.00001  -0.00001  -0.00002   0.00005
   D13        0.00007  -0.00000  -0.00000  -0.00005  -0.00005   0.00002
   D14        3.14135   0.00000  -0.00000   0.00003   0.00003   3.14137
   D15       -3.14151  -0.00000   0.00000  -0.00004  -0.00003  -3.14155
   D16       -0.00024   0.00000   0.00001   0.00004   0.00005  -0.00019
   D17       -3.14155   0.00000   0.00000  -0.00001  -0.00000  -3.14155
   D18       -0.00006   0.00000   0.00000   0.00002   0.00002  -0.00004
   D19        0.00002  -0.00000  -0.00000  -0.00000  -0.00000   0.00001
   D20        3.14151   0.00000   0.00000   0.00002   0.00002   3.14153
   D21        3.14156  -0.00000  -0.00000   0.00000  -0.00000   3.14156
   D22       -0.00002   0.00000  -0.00001   0.00003   0.00002  -0.00000
   D23       -0.00001   0.00000   0.00000  -0.00000   0.00000  -0.00001
   D24       -3.14159   0.00000  -0.00000   0.00002   0.00002  -3.14157
   D25       -0.00002   0.00000  -0.00000   0.00001   0.00001  -0.00001
   D26       -3.14158   0.00000   0.00000   0.00001   0.00001  -3.14158
   D27       -3.14151  -0.00000  -0.00000  -0.00002  -0.00002  -3.14153
   D28        0.00011  -0.00000  -0.00000  -0.00002  -0.00002   0.00010
   D29        0.00001  -0.00000   0.00000  -0.00001  -0.00001   0.00001
   D30       -3.14157  -0.00000   0.00000  -0.00001  -0.00000  -3.14157
   D31        3.14158  -0.00000   0.00000  -0.00001  -0.00001   3.14157
   D32       -0.00000  -0.00000   0.00000  -0.00000  -0.00000  -0.00000
   D33        3.14156   0.00000  -0.00000   0.00001   0.00001   3.14158
   D34       -0.00001   0.00000  -0.00000   0.00001   0.00001  -0.00000
   D35        0.00000   0.00000   0.00000   0.00001   0.00001   0.00002
   D36       -3.14157   0.00000   0.00000   0.00001   0.00001  -3.14156
   D37       -0.00000   0.00000  -0.00000   0.00000   0.00000   0.00000
   D38        3.14158  -0.00000   0.00000  -0.00002  -0.00002   3.14156
   D39        3.14158  -0.00000  -0.00000   0.00000   0.00000   3.14158
   D40       -0.00003  -0.00000   0.00000  -0.00002  -0.00002  -0.00005
   D41       -0.00001  -0.00000   0.00000  -0.00001  -0.00001  -0.00001
   D42        3.14155  -0.00000  -0.00000  -0.00001  -0.00001   3.14154
   D43       -3.14158  -0.00000   0.00000  -0.00000  -0.00000  -3.14159
   D44       -0.00003  -0.00000  -0.00000  -0.00001  -0.00001  -0.00004
   D45        0.00001   0.00000  -0.00000   0.00001   0.00001   0.00002
   D46       -3.14156   0.00000   0.00001   0.00004   0.00005  -3.14151
   D47       -3.14155   0.00000   0.00000   0.00001   0.00001  -3.14153
   D48        0.00007   0.00000   0.00001   0.00004   0.00006   0.00012
   D49       -0.00001   0.00000   0.00000  -0.00000   0.00000  -0.00001
   D50        3.14155  -0.00000   0.00000  -0.00001  -0.00000   3.14155
   D51        3.14156  -0.00000  -0.00001  -0.00003  -0.00004   3.14153
   D52       -0.00006  -0.00000  -0.00001  -0.00004  -0.00005  -0.00011
   D53       -1.03117  -0.00032   0.00110  -0.00484  -0.00382  -1.03499
   D54       -3.14063  -0.00000   0.00001  -0.00001  -0.00000  -3.14063
   D55        1.03323   0.00032  -0.00110   0.00484   0.00381   1.03704
   D56        2.11044  -0.00032   0.00111  -0.00481  -0.00378   2.10666
   D57        0.00098   0.00000   0.00002   0.00002   0.00004   0.00102
   D58       -2.10834   0.00032  -0.00109   0.00487   0.00385  -2.10449
   D59        0.00000  -0.00000  -0.00000  -0.00001  -0.00001  -0.00001
   D60        3.14158  -0.00000  -0.00000  -0.00000  -0.00001   3.14157
   D61       -3.14156  -0.00000  -0.00000  -0.00000  -0.00000  -3.14156
   D62        0.00002   0.00000  -0.00000   0.00000   0.00000   0.00002
   D63        0.59309  -0.00015   0.00164  -0.00121   0.00033   0.59342
   D64       -0.00007   0.00000   0.00000   0.00003   0.00004  -0.00003
   D65        3.14152   0.00000  -0.00000   0.00002   0.00002   3.14154
   D66       -3.14132  -0.00000   0.00000  -0.00005  -0.00005  -3.14137
   D67        0.00027  -0.00000  -0.00001  -0.00006  -0.00007   0.00020
   D68        0.00004  -0.00000  -0.00000  -0.00000  -0.00000   0.00003
   D69       -3.14156  -0.00000  -0.00001  -0.00002  -0.00003  -3.14158
   D70       -3.14155   0.00000   0.00000   0.00001   0.00001  -3.14154
   D71        0.00004  -0.00000   0.00000  -0.00001  -0.00001   0.00003
   D72        3.14157   0.00000   0.00001  -0.00001   0.00001   3.14158
   D73       -0.00006   0.00000   0.00001   0.00001   0.00002  -0.00005
   D74       -0.00002  -0.00000   0.00001  -0.00002  -0.00001  -0.00004
   D75        3.14153  -0.00000  -0.00000  -0.00000  -0.00000   3.14152
   D76        3.14158  -0.00000  -0.00002  -0.00000  -0.00002   3.14157
   D77        0.00010  -0.00000  -0.00000  -0.00001  -0.00001   0.00009
   D78       -0.00001   0.00000  -0.00001   0.00002   0.00001   0.00000
   D79       -3.14149   0.00000   0.00000   0.00001   0.00002  -3.14147
   D80       -0.00004   0.00000   0.00002  -0.00001   0.00001  -0.00003
   D81        3.14149  -0.00000  -0.00002  -0.00012  -0.00014   3.14135
   D82        3.14144  -0.00000   0.00000  -0.00000   0.00000   3.14144
   D83       -0.00022  -0.00000  -0.00003  -0.00011  -0.00014  -0.00036
   D84        0.00006  -0.00000  -0.00001  -0.00002  -0.00003   0.00002
   D85       -3.14144  -0.00000  -0.00001  -0.00001  -0.00002  -3.14147
   D86       -3.14147   0.00000   0.00002   0.00009   0.00012  -3.14135
   D87        0.00021   0.00000   0.00002   0.00010   0.00013   0.00034
   D88       -1.03478  -0.00032   0.00111  -0.00481  -0.00378  -1.03856
   D89        3.13880   0.00001  -0.00000   0.00014   0.00014   3.13893
   D90        1.02964   0.00032  -0.00109   0.00486   0.00385   1.03349
   D91        2.10674  -0.00032   0.00107  -0.00492  -0.00392   2.10282
   D92       -0.00286   0.00000  -0.00004   0.00003  -0.00001  -0.00287
   D93       -2.11202   0.00032  -0.00113   0.00475   0.00370  -2.10832
   D94       -0.00002   0.00000   0.00000   0.00003   0.00003   0.00001
   D95       -3.14157   0.00000   0.00001   0.00002   0.00002  -3.14155
   D96        3.14147   0.00000  -0.00000   0.00002   0.00002   3.14150
   D97       -0.00007   0.00000   0.00001   0.00001   0.00001  -0.00006
   D98        0.59322  -0.00015   0.00163  -0.00123   0.00030   0.59352
         Item               Value     Threshold  Converged?
 Maximum Force            0.011614     0.000450     NO 
 RMS     Force            0.001854     0.000300     NO 
 Maximum Displacement     0.030184     0.001800     NO 
 RMS     Displacement     0.007451     0.001200     NO 
 Predicted change in Energy=-1.210132D-03
 GradGradGradGradGradGradGradGradGradGradGradGradGradGradGradGradGradGrad

                          Input orientation:                          
 ---------------------------------------------------------------------
 Center     Atomic      Atomic             Coordinates (Angstroms)
 Number     Number       Type             X           Y           Z
 ---------------------------------------------------------------------
      1          8           0       -1.569738    2.146904    0.000109
      2          6           0       -1.752785    0.929413    0.000136
      3          6           0       -0.672619   -0.111825    0.000234
      4          6           0        0.672619    0.111822    0.000251
      5          7           0        1.268874    1.352756    0.000250
      6          6           0        2.644785    1.225512    0.000220
      7          6           0        2.996688   -0.146959    0.000218
      8          6           0        1.752786   -0.929418    0.000238
      9          8           0        1.569734   -2.146909    0.000212
     10          6           0        4.332325   -0.540402    0.000216
     11          6           0        5.309685    0.457238    0.000203
     12          6           0        4.959573    1.819463    0.000211
     13          6           0        3.622530    2.221664    0.000227
     14         16           0        7.033976   -0.026986    0.000079
     15          8           0        7.280481   -0.853992    1.228720
     16          8           0        7.871448    1.208745    0.001444
     17          8           0        7.281016   -0.851483   -1.230215
     18          7           0       -1.268872   -1.352760    0.000264
     19          6           0       -2.644784   -1.225519    0.000174
     20          6           0       -2.996690    0.146953    0.000122
     21          6           0       -4.332323    0.540395    0.000042
     22          6           0       -5.309685   -0.457248    0.000016
     23          6           0       -4.959572   -1.819469    0.000036
     24          6           0       -3.622526   -2.221670    0.000110
     25         16           0       -7.033972    0.026982    0.000293
     26          8           0       -7.281571    0.849522    1.231657
     27          8           0       -7.871455   -1.208743   -0.003550
     28          8           0       -7.279934    0.855930   -1.227271
     29          1           0        0.731920    2.208867    0.000205
     30          1           0        4.600998   -1.591842    0.000267
     31          1           0        5.754180    2.557434    0.000245
     32          1           0        3.359039    3.275736    0.000255
     33          1           0       -0.731916   -2.208869    0.000140
     34          1           0       -4.601002    1.591832   -0.000111
     35          1           0       -5.754175   -2.557445   -0.000104
     36          1           0       -3.359039   -3.275743    0.000085
     37         11           0        9.467370   -0.939940   -0.001053
     38         11           0       -9.467437    0.939742   -0.001104
 ---------------------------------------------------------------------
                    Distance matrix (angstroms):
                    1          2          3          4          5
     1  O    0.000000
     2  C    1.231174   0.000000
     3  C    2.430366   1.500312   0.000000
     4  C    3.028155   2.559500   1.363702   0.000000
     5  N    2.947607   3.051171   2.431952   1.376749   0.000000
     6  C    4.314066   4.407527   3.576819   2.264894   1.381782
     7  C    5.110192   4.869916   3.669476   2.338433   2.287901
     8  C    4.528015   3.967906   2.559501   1.500314   2.332915
     9  O    5.319127   4.528012   3.028153   2.430367   3.512573
    10  C    6.485056   6.260105   5.023260   3.717370   3.601219
    11  C    7.083885   7.078237   6.009309   4.649913   4.138853
    12  C    6.537516   6.771111   5.954113   4.614543   3.720091
    13  C    5.192807   5.528465   4.888096   3.626763   2.508924
    14  S    8.874102   8.838657   7.707061   6.362871   5.927907
    15  O    9.425564   9.289234   8.081571   6.790124   6.520606
    16  O    9.487684   9.628286   8.645518   7.281922   6.604145
    17  O    9.425490   9.289506   8.082166   6.790649   6.520626
    18  N    3.512573   2.332913   1.376748   2.431951   3.709443
    19  C    3.539627   2.332251   2.264895   3.576820   4.686600
    20  C    2.456827   1.469538   2.338434   3.669477   4.432719
    21  C    3.195739   2.608707   3.717368   5.023258   5.659800
    22  C    4.557281   3.817639   4.649914   6.009310   6.823017
    23  C    5.217575   4.223722   4.614543   5.954112   6.989746
    24  C    4.826840   3.664050   3.626762   4.888094   6.058244
    25  S    5.861052   5.357734   6.362868   7.707058   8.408028
    26  O    5.985395   5.664848   6.791086   8.082679   8.653307
    27  O    7.139469   6.481500   7.281928   8.645525   9.492465
    28  O    5.981590   5.662270   6.789693   8.081065   8.650766
    29  H    2.302492   2.794774   2.712627   2.097883   1.010567
    30  H    7.214999   6.835736   5.477361   4.281896   4.446764
    31  H    7.335415   7.681470   6.959073   5.639440   4.644268
    32  H    5.056392   5.624587   5.265912   4.150566   2.840183
    33  H    4.435618   3.300150   2.097882   2.712623   4.085135
    34  H    3.081667   2.924233   4.281898   5.477364   5.874743
    35  H    6.296063   5.307475   5.639438   6.959070   8.038214
    36  H    5.710227   4.501487   4.150569   5.265915   6.545271
    37  Na  11.460644  11.374813  10.173748   8.857418   8.513037
    38  Na   7.989423   7.714658   8.857461  10.173799  10.744252
                    6          7          8          9         10
     6  C    0.000000
     7  C    1.416867   0.000000
     8  C    2.332249   1.469536   0.000000
     9  O    3.539626   2.456827   1.231175   0.000000
    10  C    2.442589   1.392380   2.608708   3.195742   0.000000
    11  C    2.773434   2.390608   3.817636   4.557281   1.396610
    12  C    2.389774   2.778440   4.223722   5.217577   2.441803
    13  C    1.395817   2.449909   3.664050   4.826842   2.851809
    14  S    4.564400   4.039069   5.357738   5.861058   2.750003
    15  O    5.227163   4.512205   5.663063   5.982767   3.209235
    16  O    5.226690   5.059765   6.481495   7.139469   3.947773
    17  O    5.227094   4.512846   5.664046   5.984214   3.210220
    18  N    4.686597   4.432714   3.051169   2.947602   5.659799
    19  C    5.829844   5.743648   4.407526   4.314061   7.010665
    20  C    5.743651   6.000581   4.869917   5.110189   7.361176
    21  C    7.010665   7.361173   6.260103   6.485050   8.731795
    22  C    8.130515   8.312167   7.078237   7.083881   9.642368
    23  C    8.191346   8.130152   6.771110   6.537511   9.379518
    24  C    7.152779   6.936745   5.528462   5.192799   8.130579
    25  S    9.752682  10.032169   8.838655   8.874095  11.380449
    26  O   10.009513  10.399618   9.289813   9.425533  11.761416
    27  O   10.794300  10.919887   9.628294   9.487688  12.222067
    28  O   10.007166  10.398148   9.288933   9.425518  11.760146
    29  H    2.150823   3.267888   3.300152   4.435619   4.530054
    30  H    3.429905   2.159050   2.924230   3.081665   1.085224
    31  H    3.382655   3.862318   5.307475   6.296065   3.408557
    32  H    2.171077   3.441822   4.501485   5.710226   3.938298
    33  H    4.816334   4.260746   2.794769   2.302484   5.332008
    34  H    7.255041   7.794120   6.835739   7.214997   9.184267
    35  H    9.211584   9.076786   7.681466   7.335406  10.286201
    36  H    7.503811   7.084106   5.624588   5.056389   8.163281
    37  Na   7.157992   6.519090   7.714592   7.989332   5.150565
    38  Na  12.115592  12.511408  11.374847  11.460652  13.878913
                   11         12         13         14         15
    11  C    0.000000
    12  C    1.406497   0.000000
    13  C    2.441247   1.396226   0.000000
    14  S    1.790992   2.777142   4.085876   0.000000
    15  O    2.666949   3.747427   4.934517   1.501421   0.000000
    16  O    2.669718   2.975230   4.367987   1.492780   2.471909
    17  O    2.666988   3.746598   4.933836   1.501482   2.458937
    18  N    6.823012   6.989744   6.058244   8.408029   8.651550
    19  C    8.130513   8.191346   7.152782   9.752685  10.007909
    20  C    8.312168   8.130154   6.936750  10.032173  10.398634
    21  C    9.642366   9.379517   8.130582  11.380451  11.760578
    22  C   10.658673  10.518606   9.325291  12.351157  12.656201
    23  C   10.518604  10.565569   9.485949  12.126754  12.339397
    24  C    9.325285   9.485946   8.499063  10.880150  11.056926
    25  S   12.351153  12.126752  10.880151  14.068051  14.394052
    26  O   12.657413  12.341104  11.058871  14.395136  14.661356
    27  O   13.286006  13.183524  11.994974  14.952204  15.206101
    28  O   12.655598  12.338583  11.056026  14.393538  14.864772
    29  H    4.901442   4.245549   2.890639   6.686923   7.333077
    30  H    2.168171   3.430098   3.937033   2.892776   3.038610
    31  H    2.146718   1.084437   2.157932   2.883939   3.934028
    32  H    3.427674   2.163894   1.086506   4.940964   5.825932
    33  H    6.603716   6.972840   6.212151   8.066578   8.218492
    34  H    9.975421   9.563285   8.247617  11.747054  12.192692
    35  H   11.467227  11.573319  10.524376  13.036104  13.202804
    36  H    9.438321   9.755020   8.886157  10.888947  10.980611
    37  Na   4.386166   5.285313   6.645140   2.599018   2.510420
    38  Na  14.784997  14.453806  13.152588  16.529706  16.888538
                   16         17         18         19         20
    16  O    0.000000
    17  O    2.471869   0.000000
    18  N    9.492458   8.652510   0.000000
    19  C   10.794294  10.008759   1.381783   0.000000
    20  C   10.919882  10.399127   2.287901   1.416869   0.000000
    21  C   12.222059  11.760973   3.601217   2.442589   1.392377
    22  C   13.286001  12.656802   4.138854   2.773435   2.390608
    23  C   13.183518  12.340279   3.720092   2.389774   2.778438
    24  C   11.994966  11.057954   2.508923   1.395815   2.449908
    25  S   14.952195  14.394608   5.927906   4.564399   4.039065
    26  O   15.207119  14.866848   6.520654   5.227059   4.513368
    27  O   15.927438  15.206239   6.604155   5.226700   5.059769
    28  O   15.205216  14.660714   6.520585   5.227205   4.511688
    29  H    7.209238   7.332826   4.085138   4.816341   4.260754
    30  H    4.305709   3.040512   5.874737   7.255036   7.794118
    31  H    2.510336   3.932681   8.038213   9.211586   9.076792
    32  H    4.963294   5.824937   6.545267   7.503811   7.084107
    33  H    9.257319   8.219692   1.010567   2.150823   3.267889
    34  H   12.478333  12.192838   4.446765   3.429907   2.159050
    35  H   14.136541  13.203775   4.644266   3.382653   3.862317
    36  H   12.092744  10.981868   2.840187   2.171077   3.441822
    37  Na   2.676531   2.509743  10.744175  12.115520  12.511360
    38  Na  17.340972  16.888749   8.513051   7.157999   6.519132
                   21         22         23         24         25
    21  C    0.000000
    22  C    1.396613   0.000000
    23  C    2.441802   1.406494   0.000000
    24  C    2.851809   2.441248   1.396230   0.000000
    25  S    2.750000   1.790990   2.777142   4.085879   0.000000
    26  O    3.210997   2.667006   3.745943   4.933310   1.501377
    27  O    3.947778   2.669723   2.975242   4.368001   1.492785
    28  O    3.208469   2.666937   3.748083   4.935051   1.501521
    29  H    5.332013   6.603724   6.972845   6.212155   8.066580
    30  H    9.184262   9.975417   9.563279   8.247608  11.747048
    31  H   10.286204  11.467233  11.573321  10.524375  13.036105
    32  H    8.163280   9.438323   9.755019   8.886153  10.888943
    33  H    4.530053   4.901444   4.245552   2.890639   6.686924
    34  H    1.085223   2.168170   3.430094   3.937032   2.892767
    35  H    3.408559   2.146718   1.084437   2.157932   2.883946
    36  H    3.938297   3.427672   2.163895   1.086505   4.940964
    37  Na  13.878866  14.784937  14.453727  13.152498  16.529647
    38  Na   5.150619   4.386169   5.285271   6.645112   2.599015
                   26         27         28         29         30
    26  O    0.000000
    27  O    2.471872   0.000000
    28  O    2.458937   2.471895   0.000000
    29  H    8.220726   9.257329   8.217478   0.000000
    30  H   12.193115  12.478336  12.192415   5.423574   0.000000
    31  H   13.204702  14.136549  13.201896   5.034341   4.306544
    32  H   10.982962  12.092748  10.979528   2.835482   5.023522
    33  H    7.332693   7.209250   7.333218   4.653945   5.368491
    34  H    3.041994   4.305705   3.037128   5.368500   9.737176
    35  H    3.931615   2.510355   3.935100   8.049047  10.400096
    36  H    5.824160   4.963306   5.826710   6.842287   8.136197
    37  Na  16.889310  17.340908  16.887894   9.285638   4.909842
    38  Na   2.511144   2.676406   2.509119  10.278014  14.294397
                   31         32         33         34         35
    31  H    0.000000
    32  H    2.500532   0.000000
    33  H    8.049042   6.842280   0.000000
    34  H   10.400106   8.136202   5.423575   0.000000
    35  H   12.593817  10.820197   5.034341   4.306542   0.000000
    36  H   10.820199   9.383732   2.835489   5.023521   2.500526
    37  Na   5.100922   7.421834  10.277918  14.294368  15.307245
    38  Na  15.307336  13.037459   9.285638   4.909929   5.100846
                   36         37         38
    36  H    0.000000
    37  Na  13.037359   0.000000
    38  Na   7.421781  19.027877   0.000000
 Stoichiometry    C16H8N2Na2O8S2
 Framework group  C1[X(C16H8N2Na2O8S2)]
 Deg. of freedom   108
 Full point group                 C1      NOp   1
 Largest Abelian subgroup         C1      NOp   1
 Largest concise Abelian subgroup C1      NOp   1
                         Standard orientation:                         
 ---------------------------------------------------------------------
 Center     Atomic      Atomic             Coordinates (Angstroms)
 Number     Number       Type             X           Y           Z
 ---------------------------------------------------------------------
      1          8           0        1.574782   -2.143216    0.000060
      2          6           0        1.754964   -0.925298    0.000087
      3          6           0        0.672351    0.113396    0.000185
      4          6           0       -0.672357   -0.113416    0.000202
      5          7           0       -1.265690   -1.355750    0.000201
      6          6           0       -2.641897   -1.231743    0.000171
      7          6           0       -2.997029    0.139896    0.000169
      8          6           0       -1.754971    0.925279    0.000189
      9          8           0       -1.574785    2.143197    0.000163
     10          6           0       -4.333587    0.530195    0.000167
     11          6           0       -5.308598   -0.469742    0.000154
     12          6           0       -4.955281   -1.831139    0.000162
     13          6           0       -3.617296   -2.230193    0.000178
     14         16           0       -7.034023    0.010423    0.000030
     15          8           0       -7.282474    0.836847    1.228671
     16          8           0       -7.868586   -1.227275    0.001395
     17          8           0       -7.283002    0.834337   -1.230264
     18          7           0        1.265682    1.355730    0.000215
     19          6           0        2.641889    1.231727    0.000125
     20          6           0        2.997024   -0.139913    0.000073
     21          6           0        4.333579   -0.530211   -0.000007
     22          6           0        5.308591    0.469728   -0.000033
     23          6           0        4.955274    1.831122   -0.000013
     24          6           0        3.617285    2.230176    0.000061
     25         16           0        7.034013   -0.010443    0.000244
     26          8           0        7.283547   -0.832399    1.231608
     27          8           0        7.868586    1.227249   -0.003599
     28          8           0        7.281925   -0.838810   -1.227320
     29          1           0       -0.726724   -2.210595    0.000156
     30          1           0       -4.604734    1.581000    0.000218
     31          1           0       -5.748150   -2.570978    0.000196
     32          1           0       -3.351325   -3.283642    0.000206
     33          1           0        0.726713    2.210573    0.000091
     34          1           0        4.604732   -1.581014   -0.000160
     35          1           0        5.748138    2.570965   -0.000153
     36          1           0        3.351318    3.283625    0.000036
     37         11           0       -9.469558    0.917649   -0.001102
     38         11           0        9.469618   -0.917474   -0.001153
 ---------------------------------------------------------------------
 Rotational constants (GHZ):           0.6774085           0.0325770           0.0314565
 Standard basis: CC-pVTZ (5D, 7F)
 There are  1186 symmetry adapted cartesian basis functions of A   symmetry.
 There are  1028 symmetry adapted basis functions of A   symmetry.
  1028 basis functions,  1882 primitive gaussians,  1186 cartesian basis functions
   118 alpha electrons      118 beta electrons
       nuclear repulsion energy      3100.0645638277 Hartrees.
 NAtoms=   38 NActive=   38 NUniq=   38 SFac= 1.00D+00 NAtFMM=   60 NAOKFM=F Big=F
 Integral buffers will be    131072 words long.
 Raffenetti 2 integral format.
 Two-electron integral symmetry is turned on.
 Nuclear repulsion after empirical dispersion term =     3099.9952151085 Hartrees.
 One-electron integrals computed using PRISM.
 NBasis=  1028 RedAO= T EigKep=  1.98D-05  NBF=  1028
 NBsUse=  1028 1.00D-06 EigRej= -1.00D+00 NBFU=  1028
 Initial guess from the checkpoint file:  "447431_opt_pm6_Na.chk"
 B after Tr=    -0.000000    0.000000   -0.000000
         Rot=    1.000000    0.000005    0.000002   -0.000031 Ang=   0.00 deg.
 ExpMin= 1.50D-02 ExpMax= 4.23D+05 ExpMxC= 1.33D+03 IAcc=3 IRadAn=         5 AccDes= 0.00D+00
 Harris functional with IExCor= 3630 and IRadAn=       5 diagonalized for initial guess.
 HarFok:  IExCor= 3630 AccDes= 0.00D+00 IRadAn=         5 IDoV= 1 UseB2=F ITyADJ=14
 ICtDFT=  3500011 ScaDFX=  1.000000  1.000000  1.000000  1.000000
 FoFCou: FMM=F IPFlag=           0 FMFlag=      100000 FMFlg1=           0
         NFxFlg=           0 DoJE=T BraDBF=F KetDBF=T FulRan=T
         wScrn=  0.000000 ICntrl=       500 IOpCl=  0 I1Cent=   200000004 NGrid=           0
         NMat0=    1 NMatS0=      1 NMatT0=    0 NMatD0=    1 NMtDS0=    0 NMtDT0=    0
 Petite list used in FoFCou.
 Requested convergence on RMS density matrix=1.00D-08 within 128 cycles.
 Requested convergence on MAX density matrix=1.00D-06.
 Requested convergence on             energy=1.00D-06.
 No special actions if energy rises.
 SCF Done:  E(RB97D) =  -2446.49907423     A.U. after   11 cycles
            NFock= 11  Conv=0.71D-08     -V/T= 2.0045
 Calling FoFJK, ICntrl=      2527 FMM=F ISym2X=0 I1Cent= 0 IOpClX= 0 NMat=1 NMatS=1 NMatT=0.
 ***** Axes restored to original set *****
 -------------------------------------------------------------------
 Center     Atomic                   Forces (Hartrees/Bohr)
 Number     Number              X              Y              Z
 -------------------------------------------------------------------
      1        8           0.000104024    0.002066589   -0.000000917
      2        6           0.001553103   -0.002911944    0.000003809
      3        6          -0.002432542    0.000741246   -0.000001713
      4        6           0.002433188   -0.000741029    0.000000501
      5        7          -0.001540538    0.001240818   -0.000001016
      6        6           0.002235026    0.000637289    0.000000239
      7        6           0.000469676   -0.001448481    0.000000684
      8        6          -0.001554593    0.002911728   -0.000001452
      9        8          -0.000103603   -0.002066226    0.000000807
     10        6           0.001079327    0.000014332   -0.000000229
     11        6          -0.003841487    0.001082569    0.000001484
     12        6           0.000825797   -0.000968105   -0.000000622
     13        6          -0.000467952    0.000365876   -0.000000407
     14       16           0.001403291   -0.001326974   -0.000021471
     15        8          -0.000487432    0.000427045   -0.000919248
     16        8           0.000623035   -0.000248593    0.000001315
     17        8          -0.000501630    0.000436532    0.000932727
     18        7           0.001540038   -0.001241390   -0.000002384
     19        6          -0.002233999   -0.000635524    0.000000957
     20        6          -0.000467299    0.001447968   -0.000000837
     21        6          -0.001082228   -0.000015557    0.000000440
     22        6           0.003842756   -0.001080059   -0.000001676
     23        6          -0.000824122    0.000965625    0.000000787
     24        6           0.000465019   -0.000366224    0.000000043
     25       16          -0.001406488    0.001328632   -0.000033977
     26        8           0.000475869   -0.000416546   -0.000916359
     27        8          -0.000621838    0.000247280   -0.000000758
     28        8           0.000514036   -0.000447575    0.000935309
     29        1          -0.000363283    0.000367904    0.000000336
     30        1           0.000028437   -0.000342625    0.000000270
     31        1           0.000451675    0.000434299    0.000000100
     32        1          -0.000017338   -0.000017472    0.000000051
     33        1           0.000363336   -0.000368043    0.000001901
     34        1          -0.000028091    0.000343187   -0.000000557
     35        1          -0.000451965   -0.000434054   -0.000000209
     36        1           0.000017661    0.000017421   -0.000000005
     37       11           0.001084773    0.000294152    0.000005734
     38       11          -0.001083640   -0.000294069    0.000016345
 -------------------------------------------------------------------
 Cartesian Forces:  Max     0.003842756 RMS     0.001035697

 GradGradGradGradGradGradGradGradGradGradGradGradGradGradGradGradGradGrad
 Berny optimization.
 Using GEDIIS/GDIIS optimizer.
 FormGI is forming the generalized inverse of G from B-inverse, IUseBI=4.
 Internal  Forces:  Max     0.002157564 RMS     0.000535995
 Search for a local minimum.
 Step number   3 out of a maximum of  227
 All quantities printed in internal units (Hartrees-Bohrs-Radians)
 Mixed Optimization -- En-DIIS/RFO-DIIS
 Update second derivatives using D2CorX and points    1    2    3
 DE= -1.40D-03 DEPred=-1.21D-03 R= 1.16D+00
 TightC=F SS=  1.41D+00  RLast= 1.04D-01 DXNew= 8.4853D-01 3.1238D-01
 Trust test= 1.16D+00 RLast= 1.04D-01 DXMaxT set to 5.05D-01
 ITU=  1  1  0
 Use linear search instead of GDIIS.
     Eigenvalues ---    0.00738   0.00738   0.01015   0.01015   0.01348
     Eigenvalues ---    0.01348   0.01543   0.01543   0.01578   0.01578
     Eigenvalues ---    0.01688   0.01688   0.01711   0.01711   0.01770
     Eigenvalues ---    0.01770   0.01854   0.01854   0.02053   0.02053
     Eigenvalues ---    0.02080   0.02080   0.02121   0.02121   0.02140
     Eigenvalues ---    0.02140   0.02160   0.02160   0.02800   0.04914
     Eigenvalues ---    0.04915   0.05981   0.06210   0.07486   0.07705
     Eigenvalues ---    0.10908   0.10909   0.11252   0.11373   0.15878
     Eigenvalues ---    0.15982   0.16000   0.16000   0.16000   0.16000
     Eigenvalues ---    0.16000   0.16000   0.16012   0.16701   0.17943
     Eigenvalues ---    0.17944   0.19615   0.22440   0.22492   0.23525
     Eigenvalues ---    0.23725   0.23747   0.24196   0.24657   0.24720
     Eigenvalues ---    0.25000   0.25000   0.25000   0.25000   0.25000
     Eigenvalues ---    0.25000   0.25000   0.25057   0.25481   0.26148
     Eigenvalues ---    0.28514   0.30389   0.32923   0.33471   0.33766
     Eigenvalues ---    0.34072   0.34225   0.34389   0.34448   0.35360
     Eigenvalues ---    0.35364   0.36455   0.37024   0.40923   0.42122
     Eigenvalues ---    0.42203   0.42454   0.42953   0.42986   0.44138
     Eigenvalues ---    0.45020   0.45128   0.45578   0.45624   0.45771
     Eigenvalues ---    0.45789   0.46696   0.46836   0.47579   0.55170
     Eigenvalues ---    0.72432   0.72585   0.74730   0.74738   0.78387
     Eigenvalues ---    0.78560   0.95584   1.02017
 RFO step:  Lambda=-1.68127190D-04 EMin= 7.38201645D-03
 Quartic linear search produced a step of  0.19060.
 Iteration  1 RMS(Cart)=  0.00514289 RMS(Int)=  0.00003161
 Iteration  2 RMS(Cart)=  0.00003068 RMS(Int)=  0.00000418
 Iteration  3 RMS(Cart)=  0.00000000 RMS(Int)=  0.00000418
 Variable       Old X    -DE/DX   Delta X   Delta X   Delta X     New X
                                 (Linear)    (Quad)   (Total)
    R1        2.32658   0.00206   0.00318   0.00118   0.00436   2.33094
    R2        2.83518  -0.00102  -0.00542  -0.00209  -0.00751   2.82767
    R3        2.77702   0.00055   0.00074   0.00099   0.00173   2.77876
    R4        2.57702   0.00190   0.00311   0.00242   0.00553   2.58255
    R5        2.60168   0.00115  -0.00465   0.00447  -0.00018   2.60150
    R6        2.60168   0.00115  -0.00465   0.00447  -0.00018   2.60150
    R7        2.83518  -0.00102  -0.00542  -0.00209  -0.00751   2.82767
    R8        2.61119   0.00210  -0.00068   0.00527   0.00459   2.61578
    R9        1.90969   0.00050   0.00019   0.00089   0.00109   1.91078
   R10        2.67749   0.00120  -0.00096   0.00353   0.00256   2.68005
   R11        2.63771   0.00001   0.00008  -0.00017  -0.00009   2.63763
   R12        2.77702   0.00055   0.00074   0.00099   0.00173   2.77875
   R13        2.63122   0.00035   0.00037   0.00069   0.00106   2.63228
   R14        2.32658   0.00206   0.00318   0.00118   0.00436   2.33094
   R15        2.63921  -0.00032  -0.00053  -0.00059  -0.00112   2.63809
   R16        2.05078   0.00034  -0.00056   0.00099   0.00043   2.05121
   R17        2.65789  -0.00060  -0.00068  -0.00121  -0.00189   2.65601
   R18        3.38448   0.00216   0.00789   0.00482   0.01272   3.39720
   R19        2.63849   0.00035  -0.00010   0.00095   0.00085   2.63933
   R20        2.04929   0.00063  -0.00043   0.00156   0.00113   2.05042
   R21        2.05320  -0.00001   0.00028  -0.00020   0.00008   2.05327
   R22        2.83727  -0.00103  -0.00044  -0.00121  -0.00166   2.83562
   R23        2.82095   0.00014  -0.00073   0.00068  -0.00005   2.82090
   R24        2.83739  -0.00111  -0.00044  -0.00124  -0.00168   2.83571
   R25        4.91143   0.00015  -0.00153   0.00049  -0.00105   4.91038
   R26        4.74401   0.00038   0.00300   0.00780   0.01081   4.75481
   R27        4.74273   0.00040   0.00306   0.00799   0.01106   4.75379
   R28        2.61119   0.00210  -0.00068   0.00527   0.00458   2.61578
   R29        1.90969   0.00050   0.00019   0.00089   0.00109   1.91078
   R30        2.67749   0.00120  -0.00097   0.00353   0.00256   2.68005
   R31        2.63771   0.00001   0.00009  -0.00016  -0.00008   2.63763
   R32        2.63121   0.00035   0.00037   0.00069   0.00107   2.63228
   R33        2.63922  -0.00032  -0.00054  -0.00059  -0.00113   2.63809
   R34        2.05078   0.00034  -0.00056   0.00099   0.00043   2.05121
   R35        2.65789  -0.00060  -0.00067  -0.00121  -0.00188   2.65601
   R36        3.38448   0.00216   0.00790   0.00482   0.01272   3.39720
   R37        2.63849   0.00034  -0.00010   0.00094   0.00084   2.63933
   R38        2.04929   0.00063  -0.00043   0.00156   0.00113   2.05042
   R39        2.05320  -0.00001   0.00028  -0.00020   0.00008   2.05327
   R40        2.83719  -0.00102  -0.00044  -0.00119  -0.00163   2.83556
   R41        2.82096   0.00014  -0.00073   0.00068  -0.00005   2.82091
   R42        2.83746  -0.00112  -0.00045  -0.00126  -0.00170   2.83576
   R43        4.91143   0.00015  -0.00153   0.00048  -0.00106   4.91037
   R44        4.74537   0.00037   0.00293   0.00757   0.01050   4.75588
   R45        4.74155   0.00041   0.00313   0.00822   0.01136   4.75290
    A1        2.18862  -0.00007   0.00096   0.00000   0.00097   2.18958
    A2        2.28152  -0.00054  -0.00121  -0.00174  -0.00295   2.27857
    A3        1.81305   0.00061   0.00025   0.00173   0.00199   1.81503
    A4        2.20980  -0.00070  -0.00169  -0.00200  -0.00370   2.20610
    A5        1.88993   0.00045   0.00125   0.00112   0.00237   1.89230
    A6        2.18346   0.00025   0.00045   0.00088   0.00132   2.18478
    A7        2.18346   0.00025   0.00045   0.00087   0.00132   2.18478
    A8        2.20980  -0.00070  -0.00170  -0.00200  -0.00370   2.20610
    A9        1.88993   0.00045   0.00125   0.00112   0.00237   1.89230
   A10        1.92650  -0.00057   0.00056  -0.00214  -0.00159   1.92491
   A11        2.13350   0.00018  -0.00035   0.00030  -0.00005   2.13344
   A12        2.22319   0.00039  -0.00020   0.00184   0.00164   2.22483
   A13        1.91401  -0.00033  -0.00083  -0.00025  -0.00108   1.91293
   A14        2.25465   0.00004   0.00088  -0.00109  -0.00020   2.25445
   A15        2.11452   0.00029  -0.00005   0.00133   0.00128   2.11581
   A16        1.88130  -0.00016  -0.00122  -0.00047  -0.00170   1.87960
   A17        2.10826  -0.00033   0.00085  -0.00126  -0.00041   2.10785
   A18        2.29363   0.00049   0.00037   0.00173   0.00211   2.29574
   A19        1.81305   0.00061   0.00025   0.00173   0.00199   1.81503
   A20        2.18861  -0.00007   0.00096   0.00001   0.00097   2.18958
   A21        2.28153  -0.00054  -0.00121  -0.00174  -0.00295   2.27857
   A22        2.05946  -0.00049  -0.00186  -0.00127  -0.00313   2.05632
   A23        2.10744   0.00019   0.00164   0.00004   0.00168   2.10912
   A24        2.11629   0.00030   0.00022   0.00124   0.00145   2.11774
   A25        2.11489   0.00103   0.00207   0.00290   0.00498   2.11987
   A26        2.07215  -0.00012  -0.00172   0.00012  -0.00161   2.07055
   A27        2.09614  -0.00090  -0.00035  -0.00302  -0.00338   2.09276
   A28        2.11457  -0.00020  -0.00116  -0.00070  -0.00185   2.11272
   A29        2.06769   0.00011  -0.00049   0.00078   0.00029   2.06798
   A30        2.10093   0.00009   0.00164  -0.00008   0.00156   2.10249
   A31        2.05467  -0.00030   0.00014  -0.00100  -0.00086   2.05380
   A32        2.12056   0.00013   0.00034   0.00010   0.00043   2.12100
   A33        2.10796   0.00017  -0.00048   0.00091   0.00043   2.10839
   A34        1.88276   0.00014  -0.00034   0.00027  -0.00007   1.88270
   A35        1.89263   0.00048  -0.00095   0.00082  -0.00013   1.89250
   A36        1.88276   0.00014  -0.00034   0.00028  -0.00006   1.88270
   A37        1.94240  -0.00020   0.00002   0.00062   0.00064   1.94304
   A38        1.91882  -0.00033   0.00154  -0.00259  -0.00106   1.91776
   A39        1.94229  -0.00020   0.00002   0.00064   0.00066   1.94295
   A40        1.33411  -0.00118  -0.00150  -0.00739  -0.00889   1.32522
   A41        1.92650  -0.00057   0.00055  -0.00214  -0.00159   1.92491
   A42        2.13349   0.00018  -0.00035   0.00030  -0.00005   2.13344
   A43        2.22319   0.00039  -0.00020   0.00184   0.00164   2.22483
   A44        1.91401  -0.00033  -0.00083  -0.00025  -0.00108   1.91293
   A45        2.25465   0.00004   0.00088  -0.00109  -0.00021   2.25445
   A46        2.11452   0.00029  -0.00005   0.00134   0.00128   2.11581
   A47        1.88130  -0.00016  -0.00122  -0.00047  -0.00170   1.87960
   A48        2.29363   0.00049   0.00037   0.00173   0.00211   2.29574
   A49        2.10826  -0.00033   0.00085  -0.00126  -0.00041   2.10785
   A50        2.05946  -0.00049  -0.00186  -0.00127  -0.00313   2.05632
   A51        2.10745   0.00018   0.00164   0.00004   0.00168   2.10912
   A52        2.11628   0.00030   0.00022   0.00124   0.00146   2.11774
   A53        2.11489   0.00103   0.00207   0.00291   0.00498   2.11988
   A54        2.07215  -0.00012  -0.00172   0.00012  -0.00160   2.07055
   A55        2.09615  -0.00091  -0.00035  -0.00303  -0.00338   2.09276
   A56        2.11457  -0.00020  -0.00116  -0.00070  -0.00186   2.11272
   A57        2.06769   0.00011  -0.00049   0.00078   0.00029   2.06798
   A58        2.10092   0.00009   0.00165  -0.00008   0.00157   2.10249
   A59        2.05467  -0.00030   0.00014  -0.00100  -0.00086   2.05380
   A60        2.12057   0.00013   0.00033   0.00010   0.00043   2.12100
   A61        2.10795   0.00017  -0.00048   0.00091   0.00043   2.10838
   A62        1.88286   0.00014  -0.00035   0.00027  -0.00008   1.88278
   A63        1.89264   0.00048  -0.00095   0.00081  -0.00014   1.89249
   A64        1.88267   0.00014  -0.00033   0.00028  -0.00005   1.88262
   A65        1.94240  -0.00020   0.00001   0.00064   0.00065   1.94304
   A66        1.91882  -0.00033   0.00154  -0.00259  -0.00105   1.91777
   A67        1.94228  -0.00020   0.00003   0.00062   0.00065   1.94293
   A68        1.33402  -0.00118  -0.00150  -0.00738  -0.00888   1.32514
   A69        1.02375  -0.00065  -0.00028  -0.00338  -0.00366   1.02009
   A70        1.02373  -0.00065  -0.00028  -0.00337  -0.00365   1.02007
   A71        3.22675  -0.00069  -0.00245  -0.00657  -0.00903   3.21772
   A72        3.22666  -0.00069  -0.00245  -0.00657  -0.00902   3.21764
   A73        3.14188  -0.00001  -0.00001  -0.00005  -0.00006   3.14182
   A74        3.14255  -0.00001  -0.00005  -0.00014  -0.00020   3.14235
    D1       -0.00005   0.00000  -0.00000   0.00006   0.00006   0.00001
    D2        3.14157   0.00000   0.00000   0.00003   0.00004  -3.14158
    D3        3.14157  -0.00000   0.00001  -0.00005  -0.00004   3.14152
    D4        0.00000  -0.00000   0.00001  -0.00007  -0.00006  -0.00006
    D5       -3.14159  -0.00000   0.00000  -0.00005  -0.00005   3.14154
    D6        0.00003  -0.00000   0.00001  -0.00007  -0.00006  -0.00003
    D7       -0.00002   0.00000  -0.00001   0.00006   0.00006   0.00003
    D8       -3.14159   0.00000  -0.00000   0.00004   0.00004  -3.14155
    D9        0.00006  -0.00000   0.00000  -0.00003  -0.00003   0.00003
   D10       -3.14150  -0.00000   0.00000  -0.00003  -0.00003  -3.14153
   D11       -3.14157  -0.00000  -0.00000  -0.00000  -0.00001  -3.14157
   D12        0.00005  -0.00000  -0.00000   0.00000  -0.00000   0.00005
   D13        0.00002   0.00000  -0.00001   0.00006   0.00005   0.00007
   D14        3.14137   0.00000   0.00000   0.00007   0.00008   3.14145
   D15       -3.14155   0.00000  -0.00001   0.00004   0.00003  -3.14152
   D16       -0.00019   0.00000   0.00001   0.00005   0.00006  -0.00013
   D17       -3.14155  -0.00000  -0.00000  -0.00002  -0.00002  -3.14157
   D18       -0.00004   0.00000   0.00000   0.00001   0.00001  -0.00003
   D19        0.00001  -0.00000  -0.00000  -0.00002  -0.00002  -0.00001
   D20        3.14153   0.00000   0.00000   0.00000   0.00001   3.14154
   D21        3.14156   0.00000  -0.00000   0.00002   0.00002   3.14158
   D22       -0.00000  -0.00000   0.00000  -0.00005  -0.00005  -0.00005
   D23       -0.00001   0.00000   0.00000   0.00002   0.00002   0.00001
   D24       -3.14157  -0.00000   0.00000  -0.00005  -0.00005   3.14157
   D25       -0.00001   0.00000   0.00000   0.00001   0.00001  -0.00001
   D26       -3.14158   0.00000   0.00000   0.00001   0.00001  -3.14156
   D27       -3.14153  -0.00000  -0.00000  -0.00002  -0.00002  -3.14155
   D28        0.00010  -0.00000  -0.00000  -0.00001  -0.00001   0.00008
   D29        0.00001   0.00000  -0.00000   0.00001   0.00001   0.00002
   D30       -3.14157   0.00000  -0.00000   0.00001   0.00001  -3.14156
   D31        3.14157   0.00000  -0.00000   0.00000   0.00000   3.14158
   D32       -0.00000   0.00000  -0.00000   0.00000   0.00000  -0.00000
   D33        3.14158  -0.00000   0.00000  -0.00001  -0.00001   3.14157
   D34       -0.00000  -0.00000   0.00000  -0.00000  -0.00000  -0.00001
   D35        0.00002  -0.00000   0.00000  -0.00000  -0.00000   0.00001
   D36       -3.14156   0.00000   0.00000   0.00000   0.00000  -3.14156
   D37        0.00000  -0.00000   0.00000  -0.00002  -0.00002  -0.00002
   D38        3.14156   0.00000  -0.00000   0.00006   0.00006  -3.14157
   D39        3.14158  -0.00000   0.00000  -0.00002  -0.00002   3.14156
   D40       -0.00005   0.00000  -0.00000   0.00006   0.00006   0.00001
   D41       -0.00001   0.00000  -0.00000   0.00000  -0.00000  -0.00001
   D42        3.14154  -0.00000  -0.00000  -0.00000  -0.00000   3.14153
   D43       -3.14159   0.00000  -0.00000  -0.00000  -0.00000  -3.14159
   D44       -0.00004  -0.00000  -0.00000  -0.00000  -0.00001  -0.00004
   D45        0.00002  -0.00000   0.00000  -0.00000  -0.00000   0.00001
   D46       -3.14151   0.00000   0.00001   0.00001   0.00002  -3.14150
   D47       -3.14153   0.00000   0.00000  -0.00000   0.00000  -3.14153
   D48        0.00012   0.00000   0.00001   0.00001   0.00002   0.00014
   D49       -0.00001   0.00000   0.00000   0.00000   0.00000  -0.00000
   D50        3.14155  -0.00000  -0.00000   0.00000   0.00000   3.14155
   D51        3.14153  -0.00000  -0.00001  -0.00001  -0.00002   3.14151
   D52       -0.00011  -0.00000  -0.00001  -0.00001  -0.00002  -0.00013
   D53       -1.03499   0.00012  -0.00073   0.00140   0.00068  -1.03432
   D54       -3.14063   0.00000  -0.00000   0.00003   0.00003  -3.14060
   D55        1.03704  -0.00012   0.00073  -0.00137  -0.00065   1.03640
   D56        2.10666   0.00012  -0.00072   0.00141   0.00069   2.10735
   D57        0.00102   0.00000   0.00001   0.00004   0.00005   0.00107
   D58       -2.10449  -0.00012   0.00073  -0.00136  -0.00063  -2.10512
   D59       -0.00001   0.00000  -0.00000   0.00000   0.00000  -0.00001
   D60        3.14157  -0.00000  -0.00000  -0.00000  -0.00001   3.14156
   D61       -3.14156   0.00000  -0.00000   0.00000   0.00000  -3.14156
   D62        0.00002  -0.00000   0.00000  -0.00000  -0.00000   0.00002
   D63        0.59342   0.00027   0.00006   0.00358   0.00361   0.59702
   D64       -0.00003  -0.00000   0.00001  -0.00002  -0.00001  -0.00005
   D65        3.14154  -0.00000   0.00000  -0.00003  -0.00003   3.14151
   D66       -3.14137  -0.00000  -0.00001  -0.00003  -0.00004  -3.14142
   D67        0.00020  -0.00000  -0.00001  -0.00005  -0.00006   0.00014
   D68        0.00003  -0.00000  -0.00000  -0.00003  -0.00003   0.00001
   D69       -3.14158  -0.00000  -0.00000  -0.00001  -0.00002   3.14159
   D70       -3.14154  -0.00000   0.00000  -0.00002  -0.00001  -3.14155
   D71        0.00003   0.00000  -0.00000  -0.00000  -0.00000   0.00003
   D72        3.14158   0.00000   0.00000   0.00002   0.00002  -3.14158
   D73       -0.00005   0.00000   0.00000   0.00001   0.00001  -0.00003
   D74       -0.00004   0.00000  -0.00000   0.00001   0.00000  -0.00003
   D75        3.14152  -0.00000  -0.00000  -0.00000  -0.00000   3.14152
   D76        3.14157   0.00000  -0.00000   0.00001   0.00001   3.14158
   D77        0.00009   0.00000  -0.00000   0.00002   0.00001   0.00011
   D78        0.00000  -0.00000   0.00000  -0.00000  -0.00000  -0.00000
   D79       -3.14147  -0.00000   0.00000  -0.00000   0.00000  -3.14147
   D80       -0.00003   0.00000   0.00000   0.00000   0.00001  -0.00002
   D81        3.14135  -0.00000  -0.00003  -0.00002  -0.00005   3.14130
   D82        3.14144  -0.00000   0.00000   0.00000   0.00000   3.14145
   D83       -0.00036  -0.00000  -0.00003  -0.00002  -0.00005  -0.00041
   D84        0.00002   0.00000  -0.00001   0.00000  -0.00000   0.00002
   D85       -3.14147  -0.00000  -0.00000  -0.00000  -0.00001  -3.14148
   D86       -3.14135   0.00000   0.00002   0.00003   0.00005  -3.14130
   D87        0.00034   0.00000   0.00002   0.00002   0.00005   0.00039
   D88       -1.03856   0.00012  -0.00072   0.00136   0.00065  -1.03791
   D89        3.13893  -0.00000   0.00003  -0.00003  -0.00000   3.13893
   D90        1.03349  -0.00012   0.00073  -0.00140  -0.00067   1.03282
   D91        2.10282   0.00012  -0.00075   0.00134   0.00060   2.10342
   D92       -0.00287  -0.00000  -0.00000  -0.00005  -0.00005  -0.00292
   D93       -2.10832  -0.00012   0.00071  -0.00142  -0.00072  -2.10904
   D94        0.00001  -0.00000   0.00001  -0.00001  -0.00000   0.00001
   D95       -3.14155   0.00000   0.00000   0.00000   0.00001  -3.14154
   D96        3.14150   0.00000   0.00000  -0.00000   0.00000   3.14150
   D97       -0.00006   0.00000   0.00000   0.00001   0.00001  -0.00005
   D98        0.59352   0.00027   0.00006   0.00356   0.00358   0.59711
         Item               Value     Threshold  Converged?
 Maximum Force            0.002158     0.000450     NO 
 RMS     Force            0.000536     0.000300     NO 
 Maximum Displacement     0.036437     0.001800     NO 
 RMS     Displacement     0.005165     0.001200     NO 
 Predicted change in Energy=-1.203844D-04
 GradGradGradGradGradGradGradGradGradGradGradGradGradGradGradGradGradGrad

                          Input orientation:                          
 ---------------------------------------------------------------------
 Center     Atomic      Atomic             Coordinates (Angstroms)
 Number     Number       Type             X           Y           Z
 ---------------------------------------------------------------------
      1          8           0       -1.565513    2.146227    0.000112
      2          6           0       -1.749558    0.926554    0.000182
      3          6           0       -0.673814   -0.113544    0.000243
      4          6           0        0.673814    0.113540    0.000239
      5          7           0        1.268946    1.354908    0.000212
      6          6           0        2.647181    1.226456    0.000187
      7          6           0        2.996961   -0.147956    0.000204
      8          6           0        1.749559   -0.926558    0.000222
      9          8           0        1.565513   -2.146232    0.000261
     10          6           0        4.332593   -0.543399    0.000220
     11          6           0        5.307787    0.455528    0.000202
     12          6           0        4.962320    1.817909    0.000188
     13          6           0        3.625403    2.222077    0.000186
     14         16           0        7.038628   -0.030262    0.000075
     15          8           0        7.284795   -0.857535    1.227534
     16          8           0        7.875739    1.205684    0.001477
     17          8           0        7.285337   -0.854993   -1.229043
     18          7           0       -1.268946   -1.354912    0.000293
     19          6           0       -2.647182   -1.226461    0.000182
     20          6           0       -2.996962    0.147952    0.000115
     21          6           0       -4.332592    0.543395   -0.000008
     22          6           0       -5.307786   -0.455532   -0.000064
     23          6           0       -4.962321   -1.817913   -0.000025
     24          6           0       -3.625404   -2.222082    0.000093
     25         16           0       -7.038626    0.030258    0.000232
     26          8           0       -7.285876    0.853005    1.230473
     27          8           0       -7.875733   -1.205692   -0.003651
     28          8           0       -7.284267    0.859493   -1.226099
     29          1           0        0.730894    2.211008    0.000170
     30          1           0        4.601640   -1.594977    0.000289
     31          1           0        5.759531    2.553947    0.000220
     32          1           0        3.362897    3.276436    0.000202
     33          1           0       -0.730894   -2.211013    0.000217
     34          1           0       -4.601640    1.594973   -0.000174
     35          1           0       -5.759532   -2.553951   -0.000183
     36          1           0       -3.362899   -3.276441    0.000076
     37         11           0        9.479775   -0.920663   -0.000893
     38         11           0       -9.479838    0.920460   -0.000694
 ---------------------------------------------------------------------
                    Distance matrix (angstroms):
                    1          2          3          4          5
     1  O    0.000000
     2  C    1.233481   0.000000
     3  C    2.429340   1.496339   0.000000
     4  C    3.024302   2.556115   1.366627   0.000000
     5  N    2.942846   3.048746   2.435296   1.376654   0.000000
     6  C    4.311933   4.406956   3.581147   2.265560   1.384209
     7  C    5.106804   4.866623   3.670937   2.337818   2.290118
     8  C    4.520144   3.959525   2.556115   1.496339   2.331539
     9  O    5.313053   4.520145   3.024302   2.429341   3.513678
    10  C    6.482417   6.257261   5.024826   3.717288   3.604095
    11  C    7.078185   7.073046   6.008609   4.646575   4.137768
    12  C    6.536084   6.770807   5.957896   4.614777   3.722283
    13  C    5.191470   5.528887   4.892688   3.627370   2.510951
    14  S    8.875153   8.840120   7.712892   6.366439   5.933627
    15  O    9.426404   9.290258   8.086978   6.793696   6.526229
    16  O    9.487985   9.629344   8.650736   7.284265   6.608479
    17  O    9.426330   9.290546   8.087582   6.794221   6.526232
    18  N    3.513678   2.331539   1.376654   2.435296   3.712683
    19  C    3.541897   2.332638   2.265560   3.581147   4.690364
    20  C    2.458079   1.470454   2.337818   3.670937   4.433363
    21  C    3.197780   2.611297   3.717287   5.024826   5.660015
    22  C    4.557824   3.817217   4.646575   6.008609   6.821370
    23  C    5.220413   4.225392   4.614777   5.957896   6.992530
    24  C    4.829625   3.665065   3.627370   4.892689   6.062137
    25  S    5.867904   5.364475   6.366437   7.712890   8.412517
    26  O    5.992393   5.671847   6.794634   8.088075   8.657391
    27  O    7.145226   6.486641   7.284260   8.650731   9.496412
    28  O    5.988608   5.669326   6.793291   8.086495   8.654867
    29  H    2.297321   2.793290   2.716017   2.098245   1.011142
    30  H    7.213209   6.833435   5.479513   4.283322   4.450694
    31  H    7.336382   7.683413   6.964441   5.640931   4.647908
    32  H    5.056342   5.626646   5.271338   4.151515   2.841989
    33  H    4.436454   3.298787   2.098245   2.716017   4.088416
    34  H    3.085766   2.929361   4.283322   5.479513   5.875492
    35  H    6.299323   5.309783   5.640931   6.964441   8.042305
    36  H    5.712786   4.502003   4.151517   5.271339   6.550067
    37  Na  11.463167  11.380252  10.185618   8.866484   8.520325
    38  Na   8.008686   7.730282   8.866522  10.185664  10.757559
                    6          7          8          9         10
     6  C    0.000000
     7  C    1.418222   0.000000
     8  C    2.332637   1.470454   0.000000
     9  O    3.541896   2.458078   1.233482   0.000000
    10  C    2.443971   1.392941   2.611298   3.197781   0.000000
    11  C    2.770045   2.388327   3.817217   4.557824   1.396015
    12  C    2.389495   2.779795   4.225392   5.220413   2.443835
    13  C    1.395772   2.451938   3.665065   4.829624   2.854465
    14  S    4.567728   4.043380   5.364476   5.867906   2.754258
    15  O    5.230378   4.516122   5.670088   5.989751   3.212551
    16  O    5.228599   5.063084   6.486644   7.145229   3.951352
    17  O    5.230289   4.516760   5.671072   5.991233   3.213546
    18  N    4.690364   4.433363   3.048747   2.942847   5.660017
    19  C    5.834988   5.746262   4.406957   4.311935   7.013118
    20  C    5.746261   6.001223   4.866623   5.106805   7.362087
    21  C    7.013117   7.362086   6.257261   6.482417   8.733072
    22  C    8.130842   8.310441   7.073046   7.078186   9.640779
    23  C    8.195896   8.132584   6.770808   6.536086   9.381887
    24  C    7.158054   6.939576   5.528888   5.191471   8.133123
    25  S    9.759393  10.037170   8.840118   8.875152  11.385680
    26  O   10.015923  10.404433   9.290826   9.426343  11.766575
    27  O   10.800328  10.924024   9.629339   9.487980  12.226278
    28  O   10.013596  10.403001   9.289986   9.426397  11.765347
    29  H    2.154414   3.271051   3.298787   4.436455   4.534202
    30  H    3.432258   2.160755   2.929361   3.085766   1.085451
    31  H    3.383630   3.864204   5.309783   6.299323   3.410235
    32  H    2.171328   3.443889   4.502002   5.712785   3.940995
    33  H    4.819500   4.260647   2.793290   2.297321   5.331026
    34  H    7.258183   7.795932   6.833436   7.213210   9.186574
    35  H    9.217608   9.081023   7.683413   7.336383  10.290447
    36  H    7.509803   7.087682   5.626648   5.056345   8.166402
    37  Na   7.162015   6.528702   7.730219   8.008593   5.160990
    38  Na  12.130879  12.522461  11.380282  11.463175  13.889784
                   11         12         13         14         15
    11  C    0.000000
    12  C    1.405500   0.000000
    13  C    2.439490   1.396674   0.000000
    14  S    1.797722   2.779710   4.089393   0.000000
    15  O    2.671898   3.749435   4.937767   1.500545   0.000000
    16  O    2.675279   2.977051   4.370173   1.492755   2.471700
    17  O    2.671932   3.748576   4.937053   1.500593   2.456579
    18  N    6.821371   6.992530   6.062137   8.412520   8.655633
    19  C    8.130843   8.195896   7.158054   9.759396  10.014323
    20  C    8.310442   8.132584   6.939576  10.037172  10.403465
    21  C    9.640779   9.381886   8.133121  11.385681  11.765761
    22  C   10.654596  10.518727   9.325849  12.353737  12.658661
    23  C   10.518728  10.569660   9.490549  12.133362  12.345893
    24  C    9.325850   9.490550   8.504396  10.886949  11.063500
    25  S   12.353735  12.133360  10.886946  14.077385  14.403293
    26  O   12.659854  12.347589  11.065441  14.404356  14.670733
    27  O   13.287771  13.189306  12.001073  14.960609  15.214422
    28  O   12.658073  12.345090  11.062609  14.402794  14.873670
    29  H    4.902005   4.249646   2.894530   6.694087   7.340027
    30  H    2.168689   3.431892   3.939917   2.896074   3.041261
    31  H    2.146494   1.085033   2.159777   2.883439   3.933311
    32  H    3.426386   2.164592   1.086546   4.944214   5.829009
    33  H    6.601220   6.974590   6.215273   8.069768   8.221282
    34  H    9.974722   9.566559   8.250909  11.753180  12.198746
    35  H   11.469198  11.578915  10.530311  13.044612  13.211343
    36  H    9.439723   9.760209   8.892135  10.896305  10.987773
    37  Na   4.393107   5.282724   6.644583   2.598464   2.516139
    38  Na  14.794931  14.470015  13.169721  16.545803  16.903334
                   16         17         18         19         20
    16  O    0.000000
    17  O    2.471668   0.000000
    18  N    9.496416   8.656613   0.000000
    19  C   10.800333  10.015185   1.384209   0.000000
    20  C   10.924030  10.403961   2.290118   1.418223   0.000000
    21  C   12.226282  11.766150   3.604094   2.443971   1.392941
    22  C   13.287776  12.659255   4.137767   2.770045   2.388327
    23  C   13.189311  12.346774   3.722283   2.389495   2.779795
    24  C   12.001078  11.064537   2.510951   1.395772   2.451938
    25  S   14.960613  14.403844   5.933625   4.567727   4.043378
    26  O   15.215433  14.875710   6.526231   5.230227   4.517264
    27  O   15.934982  15.214553   6.608473   5.228594   5.063080
    28  O   15.213566  14.670134   6.526233   5.230442   4.515626
    29  H    7.215226   7.339758   4.088417   4.819501   4.260647
    30  H    4.308530   3.043200   5.875493   7.258184   7.795932
    31  H    2.509213   3.931927   8.042305   9.217608   9.081023
    32  H    4.965256   5.827975   6.550065   7.509802   7.087680
    33  H    9.260020   8.222520   1.011142   2.154414   3.271051
    34  H   12.483451  12.198881   4.450694   3.432258   2.160756
    35  H   14.144097  13.212311   4.647908   3.383630   3.864204
    36  H   12.099440  10.989044   2.841991   2.171329   3.443889
    37  Na   2.663510   2.515596  10.757490  12.130812  12.522416
    38  Na  17.357921  16.903614   8.520332   7.162015   6.528741
                   21         22         23         24         25
    21  C    0.000000
    22  C    1.396015   0.000000
    23  C    2.443835   1.405499   0.000000
    24  C    2.854466   2.439490   1.396675   0.000000
    25  S    2.754257   1.797720   2.779708   4.089391   0.000000
    26  O    3.214317   2.671952   3.747911   4.936502   1.500512
    27  O    3.951350   2.675276   2.977045   4.370167   1.492761
    28  O    3.211791   2.671877   3.750092   4.938313   1.500620
    29  H    5.331025   6.601220   6.974590   6.215273   8.069766
    30  H    9.186574   9.974722   9.566559   8.250910  11.753178
    31  H   10.290445  11.469197  11.578915  10.530311  13.044610
    32  H    8.166398   9.439721   9.760207   8.892134  10.896300
    33  H    4.534202   4.902005   4.249647   2.894531   6.694085
    34  H    1.085451   2.168689   3.431892   3.939917   2.896072
    35  H    3.410236   2.146494   1.085033   2.159777   2.883439
    36  H    3.940995   3.426385   2.164591   1.086546   4.944211
    37  Na  13.889742  14.794875  14.469941  13.169640  16.545750
    38  Na   5.161039   4.393104   5.282674   6.644544   2.598456
                   26         27         28         29         30
    26  O    0.000000
    27  O    2.471685   0.000000
    28  O    2.456582   2.471680   0.000000
    29  H    8.223529   9.260016   8.220288   0.000000
    30  H   12.199140  12.483445  12.198493   5.428462   0.000000
    31  H   13.213227  14.144092  13.210439   5.040317   4.307468
    32  H   10.990130  12.099433  10.986697   2.839467   5.026445
    33  H    7.339586   7.215220   7.340201   4.657370   5.368000
    34  H    3.044689   4.308529   3.039788   5.368000   9.740439
    35  H    3.930851   2.509208   3.934373   8.051737  10.405456
    36  H    5.827173   4.965248   5.829801   6.846257   8.140099
    37  Na  16.904119  17.357849  16.902757   9.292485   4.924520
    38  Na   2.516702   2.663397   2.515128  10.291966  14.304386
                   31         32         33         34         35
    31  H    0.000000
    32  H    2.503167   0.000000
    33  H    8.051737   6.846256   0.000000
    34  H   10.405455   8.140096   5.428462   0.000000
    35  H   12.600771  10.826454   5.040317   4.307468   0.000000
    36  H   10.826456   9.390235   2.839469   5.026445   2.503166
    37  Na   5.090494   7.418345  10.291879  14.304359  15.326582
    38  Na  15.326664  13.057046   9.292477   4.924609   5.090404
                   36         37         38
    36  H    0.000000
    37  Na  13.056951   0.000000
    38  Na   7.418282  19.048797   0.000000
 Stoichiometry    C16H8N2Na2O8S2
 Framework group  C1[X(C16H8N2Na2O8S2)]
 Deg. of freedom   108
 Full point group                 C1      NOp   1
 Largest Abelian subgroup         C1      NOp   1
 Largest concise Abelian subgroup C1      NOp   1
                         Standard orientation:                         
 ---------------------------------------------------------------------
 Center     Atomic      Atomic             Coordinates (Angstroms)
 Number     Number       Type             X           Y           Z
 ---------------------------------------------------------------------
      1          8           0        1.569996   -2.142960    0.000050
      2          6           0        1.751490   -0.922904    0.000120
      3          6           0        0.673572    0.114941    0.000182
      4          6           0       -0.673578   -0.114961    0.000177
      5          7           0       -1.266112   -1.357571    0.000151
      6          6           0       -2.644613   -1.232003    0.000125
      7          6           0       -2.997267    0.141675    0.000143
      8          6           0       -1.751496    0.922884    0.000160
      9          8           0       -1.570002    2.142940    0.000199
     10          6           0       -4.333723    0.534322    0.000158
     11          6           0       -5.306825   -0.466642    0.000141
     12          6           0       -4.958510   -1.828297    0.000126
     13          6           0       -3.620750   -2.229668    0.000125
     14         16           0       -7.038679    0.015526    0.000013
     15          8           0       -7.286576    0.842282    1.227472
     16          8           0       -7.873203   -1.222168    0.001415
     17          8           0       -7.287113    0.839740   -1.229105
     18          7           0        1.266106    1.357552    0.000231
     19          6           0        2.644608    1.231983    0.000120
     20          6           0        2.997262   -0.141695    0.000054
     21          6           0        4.333716   -0.534343   -0.000070
     22          6           0        5.306819    0.466621   -0.000125
     23          6           0        4.958505    1.828277   -0.000087
     24          6           0        3.620745    2.229648    0.000032
     25         16           0        7.038671   -0.015547    0.000171
     26          8           0        7.287642   -0.837774    1.230412
     27          8           0        7.873191    1.222152   -0.003713
     28          8           0        7.286046   -0.844267   -1.226161
     29          1           0       -0.726271   -2.212544    0.000108
     30          1           0       -4.604970    1.585336    0.000228
     31          1           0       -5.754179   -2.566001    0.000158
     32          1           0       -3.356039   -3.283475    0.000141
     33          1           0        0.726265    2.212525    0.000155
     34          1           0        4.604964   -1.585356   -0.000235
     35          1           0        5.754174    2.565981   -0.000245
     36          1           0        3.356035    3.283456    0.000014
     37         11           0       -9.481683    0.900818   -0.000954
     38         11           0        9.481739   -0.900640   -0.000755
 ---------------------------------------------------------------------
 Rotational constants (GHZ):           0.6789065           0.0325318           0.0314168
 Standard basis: CC-pVTZ (5D, 7F)
 There are  1186 symmetry adapted cartesian basis functions of A   symmetry.
 There are  1028 symmetry adapted basis functions of A   symmetry.
  1028 basis functions,  1882 primitive gaussians,  1186 cartesian basis functions
   118 alpha electrons      118 beta electrons
       nuclear repulsion energy      3098.8207691177 Hartrees.
 NAtoms=   38 NActive=   38 NUniq=   38 SFac= 1.00D+00 NAtFMM=   60 NAOKFM=F Big=F
 Integral buffers will be    131072 words long.
 Raffenetti 2 integral format.
 Two-electron integral symmetry is turned on.
 Nuclear repulsion after empirical dispersion term =     3098.7513471051 Hartrees.
 One-electron integrals computed using PRISM.
 NBasis=  1028 RedAO= T EigKep=  2.00D-05  NBF=  1028
 NBsUse=  1028 1.00D-06 EigRej= -1.00D+00 NBFU=  1028
 Initial guess from the checkpoint file:  "447431_opt_pm6_Na.chk"
 B after Tr=     0.000000   -0.000000    0.000000
         Rot=    1.000000    0.000004    0.000001    0.000025 Ang=   0.00 deg.
 ExpMin= 1.50D-02 ExpMax= 4.23D+05 ExpMxC= 1.33D+03 IAcc=3 IRadAn=         5 AccDes= 0.00D+00
 Harris functional with IExCor= 3630 and IRadAn=       5 diagonalized for initial guess.
 HarFok:  IExCor= 3630 AccDes= 0.00D+00 IRadAn=         5 IDoV= 1 UseB2=F ITyADJ=14
 ICtDFT=  3500011 ScaDFX=  1.000000  1.000000  1.000000  1.000000
 FoFCou: FMM=F IPFlag=           0 FMFlag=      100000 FMFlg1=           0
         NFxFlg=           0 DoJE=T BraDBF=F KetDBF=T FulRan=T
         wScrn=  0.000000 ICntrl=       500 IOpCl=  0 I1Cent=   200000004 NGrid=           0
         NMat0=    1 NMatS0=      1 NMatT0=    0 NMatD0=    1 NMtDS0=    0 NMtDT0=    0
 Petite list used in FoFCou.
 Requested convergence on RMS density matrix=1.00D-08 within 128 cycles.
 Requested convergence on MAX density matrix=1.00D-06.
 Requested convergence on             energy=1.00D-06.
 No special actions if energy rises.
 SCF Done:  E(RB97D) =  -2446.49922955     A.U. after    9 cycles
            NFock=  9  Conv=0.78D-08     -V/T= 2.0045
 Calling FoFJK, ICntrl=      2527 FMM=F ISym2X=0 I1Cent= 0 IOpClX= 0 NMat=1 NMatS=1 NMatT=0.
 ***** Axes restored to original set *****
 -------------------------------------------------------------------
 Center     Atomic                   Forces (Hartrees/Bohr)
 Number     Number              X              Y              Z
 -------------------------------------------------------------------
      1        8          -0.000060818   -0.000360319    0.000003251
      2        6           0.000086665    0.000154001   -0.000010130
      3        6           0.000356221    0.000756296    0.000004825
      4        6          -0.000356354   -0.000756876   -0.000002579
      5        7          -0.000479969    0.000969354   -0.000000473
      6        6           0.001212617    0.000069589    0.000000298
      7        6          -0.000161098   -0.000701354   -0.000001664
      8        6          -0.000086868   -0.000153387    0.000006356
      9        8           0.000060667    0.000359509   -0.000002180
     10        6           0.000246110    0.000324553   -0.000000101
     11        6          -0.000623872    0.000289381    0.000000767
     12        6           0.000454586   -0.000600619   -0.000000528
     13        6          -0.000464850    0.000261651    0.000000005
     14       16          -0.001040250   -0.001390214   -0.000016195
     15        8          -0.000304781    0.000452344   -0.000272167
     16        8           0.000817157    0.000175858    0.000000846
     17        8          -0.000315007    0.000460999    0.000282505
     18        7           0.000480196   -0.000969007   -0.000002892
     19        6          -0.001212366   -0.000069265    0.000000673
     20        6           0.000161548    0.000701370    0.000003394
     21        6          -0.000246618   -0.000324621    0.000000108
     22        6           0.000624229   -0.000289249    0.000001303
     23        6          -0.000454355    0.000600343    0.000001066
     24        6           0.000464584   -0.000261593   -0.000000710
     25       16           0.001040040    0.001389132   -0.000029098
     26        8           0.000293778   -0.000448728   -0.000271035
     27        8          -0.000816765   -0.000175453    0.000002608
     28        8           0.000324701   -0.000464212    0.000283884
     29        1          -0.000110963   -0.000022185    0.000000373
     30        1          -0.000019642   -0.000146153    0.000000001
     31        1           0.000094714    0.000206223    0.000000014
     32        1          -0.000035659   -0.000050531   -0.000000073
     33        1           0.000110860    0.000022262    0.000000905
     34        1           0.000019765    0.000146053   -0.000000014
     35        1          -0.000094581   -0.000206041   -0.000000025
     36        1           0.000035784    0.000050563    0.000000084
     37       11           0.000963660    0.000232619    0.000004501
     38       11          -0.000963066   -0.000232293    0.000012097
 -------------------------------------------------------------------
 Cartesian Forces:  Max     0.001390214 RMS     0.000440575

 GradGradGradGradGradGradGradGradGradGradGradGradGradGradGradGradGradGrad
 Berny optimization.
 Using GEDIIS/GDIIS optimizer.
 FormGI is forming the generalized inverse of G from B-inverse, IUseBI=4.
 Internal  Forces:  Max     0.000959850 RMS     0.000222100
 Search for a local minimum.
 Step number   4 out of a maximum of  227
 All quantities printed in internal units (Hartrees-Bohrs-Radians)
 Mixed Optimization -- En-DIIS/RFO-DIIS
 Swapping is turned off.
 Update second derivatives using D2CorX and points    1    2    3    4
 DE= -1.55D-04 DEPred=-1.20D-04 R= 1.29D+00
 TightC=F SS=  1.41D+00  RLast= 4.10D-02 DXNew= 8.4853D-01 1.2293D-01
 Trust test= 1.29D+00 RLast= 4.10D-02 DXMaxT set to 5.05D-01
 ITU=  1  1  1  0
     Eigenvalues ---    0.00737   0.00737   0.01014   0.01014   0.01348
     Eigenvalues ---    0.01348   0.01542   0.01542   0.01578   0.01578
     Eigenvalues ---    0.01688   0.01688   0.01711   0.01711   0.01772
     Eigenvalues ---    0.01772   0.01855   0.01855   0.02053   0.02053
     Eigenvalues ---    0.02080   0.02080   0.02121   0.02121   0.02140
     Eigenvalues ---    0.02140   0.02160   0.02160   0.02800   0.04340
     Eigenvalues ---    0.04909   0.04910   0.06207   0.07226   0.07710
     Eigenvalues ---    0.10935   0.10936   0.11258   0.11742   0.15891
     Eigenvalues ---    0.16000   0.16000   0.16000   0.16000   0.16000
     Eigenvalues ---    0.16001   0.16012   0.16032   0.16649   0.17878
     Eigenvalues ---    0.17879   0.19534   0.22440   0.22463   0.23526
     Eigenvalues ---    0.23727   0.23754   0.24042   0.24657   0.24722
     Eigenvalues ---    0.25000   0.25000   0.25000   0.25000   0.25000
     Eigenvalues ---    0.25000   0.25010   0.25207   0.25353   0.27833
     Eigenvalues ---    0.28515   0.30882   0.32923   0.33471   0.33711
     Eigenvalues ---    0.34072   0.34145   0.34389   0.34617   0.35360
     Eigenvalues ---    0.35368   0.36450   0.36803   0.40923   0.41229
     Eigenvalues ---    0.42199   0.42210   0.42952   0.42985   0.43875
     Eigenvalues ---    0.44138   0.45128   0.45216   0.45577   0.45764
     Eigenvalues ---    0.45788   0.45823   0.46807   0.46836   0.55997
     Eigenvalues ---    0.71347   0.72442   0.74673   0.74704   0.78387
     Eigenvalues ---    0.79112   0.99092   1.02017
 En-DIIS/RFO-DIIS/Sim-DIIS IScMMF=       -3 using points:     4    3
 RFO step:  Lambda=-7.81104499D-05.
 DidBck=F Rises=F RFO-DIIS coefs:    1.77168   -0.77168
 Iteration  1 RMS(Cart)=  0.00531778 RMS(Int)=  0.00003732
 Iteration  2 RMS(Cart)=  0.00005950 RMS(Int)=  0.00000447
 Iteration  3 RMS(Cart)=  0.00000000 RMS(Int)=  0.00000447
 Variable       Old X    -DE/DX   Delta X   Delta X   Delta X     New X
                                 (Linear)    (Quad)   (Total)
    R1        2.33094  -0.00037   0.00336  -0.00224   0.00112   2.33206
    R2        2.82767  -0.00002  -0.00579   0.00292  -0.00287   2.82480
    R3        2.77876  -0.00001   0.00134  -0.00113   0.00021   2.77897
    R4        2.58255  -0.00015   0.00426  -0.00294   0.00133   2.58388
    R5        2.60150   0.00066  -0.00014   0.00104   0.00091   2.60241
    R6        2.60150   0.00066  -0.00014   0.00105   0.00091   2.60241
    R7        2.82767  -0.00002  -0.00580   0.00292  -0.00287   2.82480
    R8        2.61578   0.00078   0.00354  -0.00057   0.00297   2.61875
    R9        1.91078   0.00004   0.00084  -0.00057   0.00027   1.91105
   R10        2.68005   0.00034   0.00198  -0.00072   0.00126   2.68131
   R11        2.63763  -0.00019  -0.00007  -0.00053  -0.00059   2.63704
   R12        2.77875  -0.00001   0.00134  -0.00113   0.00021   2.77897
   R13        2.63228   0.00002   0.00082  -0.00050   0.00032   2.63260
   R14        2.33094  -0.00036   0.00336  -0.00224   0.00112   2.33207
   R15        2.63809  -0.00011  -0.00087   0.00019  -0.00067   2.63741
   R16        2.05121   0.00014   0.00033   0.00003   0.00036   2.05157
   R17        2.65601  -0.00030  -0.00145   0.00007  -0.00139   2.65462
   R18        3.39720   0.00014   0.00981  -0.00480   0.00501   3.40221
   R19        2.63933   0.00024   0.00065   0.00023   0.00089   2.64022
   R20        2.05042   0.00021   0.00087  -0.00017   0.00070   2.05111
   R21        2.05327  -0.00004   0.00006  -0.00015  -0.00009   2.05318
   R22        2.83562  -0.00056  -0.00128  -0.00005  -0.00134   2.83428
   R23        2.82090   0.00060  -0.00004   0.00096   0.00092   2.82182
   R24        2.83571  -0.00058  -0.00130  -0.00007  -0.00136   2.83435
   R25        4.91038   0.00014  -0.00081   0.00174   0.00093   4.91131
   R26        4.75481   0.00037   0.00834   0.00415   0.01250   4.76731
   R27        4.75379   0.00038   0.00854   0.00422   0.01276   4.76654
   R28        2.61578   0.00078   0.00354  -0.00057   0.00297   2.61874
   R29        1.91078   0.00004   0.00084  -0.00057   0.00027   1.91105
   R30        2.68005   0.00034   0.00197  -0.00072   0.00125   2.68131
   R31        2.63763  -0.00019  -0.00006  -0.00053  -0.00059   2.63704
   R32        2.63228   0.00002   0.00082  -0.00050   0.00032   2.63260
   R33        2.63809  -0.00011  -0.00087   0.00020  -0.00068   2.63741
   R34        2.05121   0.00014   0.00033   0.00003   0.00036   2.05157
   R35        2.65601  -0.00030  -0.00145   0.00007  -0.00138   2.65463
   R36        3.39720   0.00014   0.00981  -0.00480   0.00501   3.40221
   R37        2.63933   0.00024   0.00065   0.00024   0.00089   2.64022
   R38        2.05042   0.00021   0.00087  -0.00018   0.00069   2.05111
   R39        2.05327  -0.00004   0.00006  -0.00015  -0.00009   2.05318
   R40        2.83556  -0.00055  -0.00126  -0.00005  -0.00132   2.83424
   R41        2.82091   0.00060  -0.00004   0.00096   0.00092   2.82183
   R42        2.83576  -0.00059  -0.00131  -0.00007  -0.00138   2.83438
   R43        4.91037   0.00014  -0.00082   0.00176   0.00093   4.91130
   R44        4.75588   0.00036   0.00810   0.00407   0.01218   4.76806
   R45        4.75290   0.00039   0.00876   0.00427   0.01304   4.76594
    A1        2.18958  -0.00009   0.00074  -0.00053   0.00022   2.18980
    A2        2.27857  -0.00011  -0.00228   0.00100  -0.00128   2.27729
    A3        1.81503   0.00020   0.00153  -0.00047   0.00106   1.81609
    A4        2.20610  -0.00002  -0.00285   0.00176  -0.00109   2.20501
    A5        1.89230   0.00005   0.00183  -0.00085   0.00098   1.89329
    A6        2.18478  -0.00003   0.00102  -0.00091   0.00011   2.18489
    A7        2.18478  -0.00003   0.00102  -0.00091   0.00011   2.18489
    A8        2.20610  -0.00002  -0.00285   0.00176  -0.00109   2.20501
    A9        1.89230   0.00005   0.00183  -0.00085   0.00098   1.89329
   A10        1.92491  -0.00025  -0.00122   0.00009  -0.00114   1.92377
   A11        2.13344   0.00002  -0.00004  -0.00043  -0.00048   2.13297
   A12        2.22483   0.00023   0.00126   0.00035   0.00161   2.22645
   A13        1.91293  -0.00007  -0.00083   0.00035  -0.00048   1.91246
   A14        2.25445  -0.00018  -0.00016  -0.00092  -0.00108   2.25337
   A15        2.11581   0.00025   0.00099   0.00057   0.00155   2.11736
   A16        1.87960   0.00008  -0.00131   0.00088  -0.00043   1.87917
   A17        2.10785  -0.00027  -0.00032  -0.00079  -0.00111   2.10674
   A18        2.29574   0.00019   0.00163  -0.00009   0.00154   2.29728
   A19        1.81503   0.00020   0.00153  -0.00047   0.00106   1.81609
   A20        2.18958  -0.00009   0.00075  -0.00053   0.00022   2.18980
   A21        2.27857  -0.00011  -0.00228   0.00100  -0.00128   2.27729
   A22        2.05632  -0.00002  -0.00242   0.00136  -0.00106   2.05527
   A23        2.10912  -0.00005   0.00130  -0.00101   0.00029   2.10941
   A24        2.11774   0.00007   0.00112  -0.00035   0.00077   2.11851
   A25        2.11987   0.00026   0.00384  -0.00136   0.00248   2.12236
   A26        2.07055   0.00006  -0.00124   0.00085  -0.00039   2.07016
   A27        2.09276  -0.00032  -0.00261   0.00051  -0.00210   2.09067
   A28        2.11272  -0.00006  -0.00143   0.00045  -0.00098   2.11173
   A29        2.06798   0.00012   0.00022   0.00060   0.00083   2.06881
   A30        2.10249  -0.00006   0.00121  -0.00105   0.00015   2.10265
   A31        2.05380  -0.00016  -0.00067  -0.00022  -0.00089   2.05292
   A32        2.12100   0.00003   0.00033  -0.00023   0.00010   2.12110
   A33        2.10839   0.00013   0.00033   0.00045   0.00078   2.10917
   A34        1.88270   0.00016  -0.00005   0.00120   0.00115   1.88385
   A35        1.89250   0.00036  -0.00010  -0.00099  -0.00110   1.89140
   A36        1.88270   0.00016  -0.00005   0.00120   0.00116   1.88385
   A37        1.94304  -0.00033   0.00049  -0.00184  -0.00134   1.94169
   A38        1.91776   0.00002  -0.00082   0.00242   0.00158   1.91934
   A39        1.94295  -0.00033   0.00051  -0.00184  -0.00133   1.94162
   A40        1.32522  -0.00096  -0.00686  -0.00321  -0.01007   1.31515
   A41        1.92491  -0.00025  -0.00122   0.00009  -0.00114   1.92377
   A42        2.13344   0.00002  -0.00004  -0.00043  -0.00047   2.13297
   A43        2.22483   0.00023   0.00126   0.00035   0.00161   2.22645
   A44        1.91293  -0.00007  -0.00083   0.00035  -0.00047   1.91246
   A45        2.25445  -0.00018  -0.00016  -0.00092  -0.00108   2.25337
   A46        2.11581   0.00025   0.00099   0.00057   0.00155   2.11736
   A47        1.87960   0.00008  -0.00131   0.00088  -0.00043   1.87917
   A48        2.29574   0.00019   0.00163  -0.00009   0.00154   2.29728
   A49        2.10785  -0.00027  -0.00032  -0.00079  -0.00111   2.10674
   A50        2.05632  -0.00002  -0.00242   0.00136  -0.00106   2.05527
   A51        2.10912  -0.00005   0.00129  -0.00101   0.00028   2.10941
   A52        2.11774   0.00007   0.00112  -0.00035   0.00077   2.11851
   A53        2.11988   0.00026   0.00385  -0.00136   0.00248   2.12236
   A54        2.07055   0.00006  -0.00124   0.00085  -0.00039   2.07016
   A55        2.09276  -0.00032  -0.00261   0.00051  -0.00210   2.09067
   A56        2.11272  -0.00006  -0.00143   0.00045  -0.00098   2.11173
   A57        2.06798   0.00012   0.00022   0.00061   0.00083   2.06881
   A58        2.10249  -0.00006   0.00121  -0.00106   0.00015   2.10265
   A59        2.05380  -0.00016  -0.00067  -0.00022  -0.00088   2.05292
   A60        2.12100   0.00003   0.00033  -0.00023   0.00010   2.12110
   A61        2.10838   0.00013   0.00033   0.00045   0.00078   2.10917
   A62        1.88278   0.00016  -0.00006   0.00119   0.00113   1.88392
   A63        1.89249   0.00036  -0.00011  -0.00098  -0.00109   1.89140
   A64        1.88262   0.00016  -0.00004   0.00121   0.00117   1.88379
   A65        1.94304  -0.00033   0.00050  -0.00188  -0.00138   1.94167
   A66        1.91777   0.00002  -0.00081   0.00241   0.00158   1.91935
   A67        1.94293  -0.00033   0.00050  -0.00181  -0.00130   1.94163
   A68        1.32514  -0.00096  -0.00685  -0.00320  -0.01006   1.31508
   A69        1.02009  -0.00031  -0.00282  -0.00006  -0.00287   1.01722
   A70        1.02007  -0.00031  -0.00282  -0.00006  -0.00287   1.01720
   A71        3.21772  -0.00060  -0.00697  -0.00420  -0.01117   3.20655
   A72        3.21764  -0.00060  -0.00696  -0.00419  -0.01115   3.20648
   A73        3.14182  -0.00000  -0.00005  -0.00002  -0.00006   3.14176
   A74        3.14235  -0.00001  -0.00015  -0.00006  -0.00021   3.14214
    D1        0.00001  -0.00000   0.00004  -0.00027  -0.00022  -0.00022
    D2       -3.14158  -0.00000   0.00003  -0.00021  -0.00018   3.14143
    D3        3.14152   0.00000  -0.00003   0.00022   0.00019  -3.14148
    D4       -0.00006   0.00000  -0.00005   0.00028   0.00023   0.00017
    D5        3.14154   0.00000  -0.00004   0.00029   0.00025  -3.14139
    D6       -0.00003   0.00000  -0.00005   0.00033   0.00028   0.00024
    D7        0.00003  -0.00000   0.00004  -0.00023  -0.00019  -0.00016
    D8       -3.14155  -0.00000   0.00003  -0.00020  -0.00016   3.14148
    D9        0.00003   0.00000  -0.00002   0.00006   0.00004   0.00007
   D10       -3.14153   0.00000  -0.00002   0.00002  -0.00000  -3.14153
   D11       -3.14157  -0.00000  -0.00000  -0.00001  -0.00001  -3.14159
   D12        0.00005  -0.00000  -0.00000  -0.00005  -0.00005   0.00000
   D13        0.00007  -0.00000   0.00004  -0.00022  -0.00018  -0.00012
   D14        3.14145  -0.00000   0.00006  -0.00009  -0.00003   3.14142
   D15       -3.14152  -0.00000   0.00002  -0.00017  -0.00014   3.14153
   D16       -0.00013   0.00000   0.00004  -0.00003   0.00001  -0.00012
   D17       -3.14157   0.00000  -0.00001   0.00006   0.00004  -3.14153
   D18       -0.00003   0.00000   0.00001   0.00001   0.00002  -0.00001
   D19       -0.00001   0.00000  -0.00002   0.00009   0.00008   0.00007
   D20        3.14154   0.00000   0.00000   0.00005   0.00005   3.14159
   D21        3.14158  -0.00000   0.00002  -0.00009  -0.00007   3.14150
   D22       -0.00005   0.00000  -0.00004   0.00021   0.00017   0.00012
   D23        0.00001  -0.00000   0.00002  -0.00013  -0.00011  -0.00009
   D24        3.14157   0.00000  -0.00004   0.00017   0.00014  -3.14148
   D25       -0.00001  -0.00000   0.00001  -0.00002  -0.00001  -0.00002
   D26       -3.14156  -0.00000   0.00001  -0.00005  -0.00004   3.14158
   D27       -3.14155   0.00000  -0.00001   0.00003   0.00001  -3.14153
   D28        0.00008  -0.00000  -0.00001  -0.00000  -0.00001   0.00007
   D29        0.00002  -0.00000   0.00001  -0.00006  -0.00006  -0.00004
   D30       -3.14156  -0.00000   0.00001  -0.00006  -0.00005   3.14157
   D31        3.14158  -0.00000   0.00000  -0.00004  -0.00003   3.14154
   D32       -0.00000  -0.00000   0.00000  -0.00003  -0.00003  -0.00003
   D33        3.14157   0.00000  -0.00001   0.00005   0.00004  -3.14158
   D34       -0.00001   0.00000  -0.00000   0.00003   0.00003   0.00002
   D35        0.00001   0.00000  -0.00000   0.00001   0.00001   0.00002
   D36       -3.14156  -0.00000   0.00000  -0.00000  -0.00000  -3.14156
   D37       -0.00002   0.00000  -0.00002   0.00011   0.00010   0.00008
   D38       -3.14157  -0.00000   0.00004  -0.00021  -0.00016   3.14145
   D39        3.14156   0.00000  -0.00001   0.00010   0.00009  -3.14154
   D40        0.00001  -0.00000   0.00004  -0.00022  -0.00017  -0.00017
   D41       -0.00001   0.00000  -0.00000   0.00002   0.00002   0.00001
   D42        3.14153   0.00000  -0.00000   0.00001   0.00000   3.14154
   D43       -3.14159   0.00000  -0.00000   0.00003   0.00003  -3.14155
   D44       -0.00004   0.00000  -0.00000   0.00002   0.00001  -0.00003
   D45        0.00001  -0.00000  -0.00000  -0.00001  -0.00001   0.00001
   D46       -3.14150  -0.00000   0.00001  -0.00001  -0.00000  -3.14150
   D47       -3.14153   0.00000   0.00000   0.00001   0.00001  -3.14152
   D48        0.00014   0.00000   0.00002   0.00000   0.00002   0.00016
   D49       -0.00000  -0.00000   0.00000  -0.00001  -0.00001  -0.00001
   D50        3.14155   0.00000   0.00000   0.00000   0.00000   3.14155
   D51        3.14151  -0.00000  -0.00001   0.00000  -0.00001   3.14150
   D52       -0.00013  -0.00000  -0.00001   0.00001  -0.00000  -0.00013
   D53       -1.03432  -0.00010   0.00052  -0.00206  -0.00154  -1.03585
   D54       -3.14060   0.00000   0.00002   0.00002   0.00004  -3.14056
   D55        1.03640   0.00010  -0.00050   0.00210   0.00160   1.03799
   D56        2.10735  -0.00010   0.00053  -0.00207  -0.00153   2.10582
   D57        0.00107   0.00000   0.00004   0.00001   0.00004   0.00111
   D58       -2.10512   0.00010  -0.00049   0.00209   0.00160  -2.10352
   D59       -0.00001   0.00000   0.00000   0.00000   0.00000  -0.00001
   D60        3.14156   0.00000  -0.00000   0.00002   0.00002   3.14158
   D61       -3.14156  -0.00000   0.00000  -0.00000  -0.00000  -3.14156
   D62        0.00002   0.00000  -0.00000   0.00001   0.00001   0.00003
   D63        0.59702   0.00004   0.00278  -0.00105   0.00169   0.59872
   D64       -0.00005   0.00000  -0.00001   0.00007   0.00006   0.00001
   D65        3.14151   0.00000  -0.00002   0.00012   0.00010  -3.14158
   D66       -3.14142  -0.00000  -0.00003  -0.00007  -0.00010  -3.14152
   D67        0.00014  -0.00000  -0.00005  -0.00002  -0.00007   0.00007
   D68        0.00001   0.00000  -0.00002   0.00011   0.00009   0.00010
   D69        3.14159   0.00000  -0.00001   0.00008   0.00007  -3.14153
   D70       -3.14155   0.00000  -0.00001   0.00007   0.00006  -3.14149
   D71        0.00003   0.00000  -0.00000   0.00004   0.00003   0.00006
   D72       -3.14158  -0.00000   0.00002  -0.00008  -0.00006   3.14154
   D73       -0.00003  -0.00000   0.00001  -0.00005  -0.00004  -0.00007
   D74       -0.00003  -0.00000   0.00000  -0.00002  -0.00002  -0.00005
   D75        3.14152   0.00000  -0.00000   0.00000   0.00000   3.14152
   D76        3.14158  -0.00000   0.00001  -0.00007  -0.00006   3.14151
   D77        0.00011  -0.00000   0.00001  -0.00004  -0.00003   0.00008
   D78       -0.00000  -0.00000  -0.00000  -0.00003  -0.00003  -0.00003
   D79       -3.14147   0.00000   0.00000   0.00000   0.00000  -3.14147
   D80       -0.00002   0.00000   0.00000   0.00001   0.00001  -0.00001
   D81        3.14130   0.00000  -0.00004   0.00005   0.00001   3.14132
   D82        3.14145  -0.00000   0.00000  -0.00002  -0.00002   3.14143
   D83       -0.00041  -0.00000  -0.00004   0.00002  -0.00002  -0.00043
   D84        0.00002  -0.00000  -0.00000   0.00000  -0.00000   0.00002
   D85       -3.14148   0.00000  -0.00001   0.00000  -0.00000  -3.14148
   D86       -3.14130  -0.00000   0.00004  -0.00004   0.00000  -3.14130
   D87        0.00039  -0.00000   0.00003  -0.00003   0.00000   0.00039
   D88       -1.03791  -0.00010   0.00050  -0.00214  -0.00163  -1.03954
   D89        3.13893   0.00000  -0.00000  -0.00001  -0.00001   3.13892
   D90        1.03282   0.00010  -0.00052   0.00202   0.00150   1.03431
   D91        2.10342  -0.00010   0.00046  -0.00210  -0.00164   2.10178
   D92       -0.00292   0.00000  -0.00004   0.00003  -0.00001  -0.00294
   D93       -2.10904   0.00010  -0.00056   0.00206   0.00150  -2.10754
   D94        0.00001   0.00000  -0.00000   0.00000   0.00000   0.00001
   D95       -3.14154  -0.00000   0.00001  -0.00002  -0.00002  -3.14156
   D96        3.14150  -0.00000   0.00000   0.00000   0.00001   3.14151
   D97       -0.00005  -0.00000   0.00001  -0.00003  -0.00002  -0.00007
   D98        0.59711   0.00003   0.00277  -0.00106   0.00167   0.59878
         Item               Value     Threshold  Converged?
 Maximum Force            0.000960     0.000450     NO 
 RMS     Force            0.000222     0.000300     YES
 Maximum Displacement     0.043773     0.001800     NO 
 RMS     Displacement     0.005369     0.001200     NO 
 Predicted change in Energy=-3.911501D-05
 GradGradGradGradGradGradGradGradGradGradGradGradGradGradGradGradGradGrad

                          Input orientation:                          
 ---------------------------------------------------------------------
 Center     Atomic      Atomic             Coordinates (Angstroms)
 Number     Number       Type             X           Y           Z
 ---------------------------------------------------------------------
      1          8           0       -1.562443    2.146733   -0.000159
      2          6           0       -1.747661    0.926637   -0.000244
      3          6           0       -0.674162   -0.113594    0.000006
      4          6           0        0.674162    0.113587    0.000126
      5          7           0        1.269658    1.355313    0.000113
      6          6           0        2.649295    1.224971    0.000171
      7          6           0        2.996846   -0.150692    0.000249
      8          6           0        1.747661   -0.926644    0.000299
      9          8           0        1.562443   -2.146741    0.000238
     10          6           0        4.332390   -0.547020    0.000293
     11          6           0        5.306905    0.452072    0.000271
     12          6           0        4.964415    1.814449    0.000215
     13          6           0        3.627483    2.220187    0.000167
     14         16           0        7.040320   -0.034357    0.000183
     15          8           0        7.288548   -0.859570    1.227750
     16          8           0        7.876295    1.202946    0.001630
     17          8           0        7.289161   -0.857005   -1.229022
     18          7           0       -1.269658   -1.355320    0.000027
     19          6           0       -2.649294   -1.224977   -0.000035
     20          6           0       -2.996846    0.150685   -0.000119
     21          6           0       -4.332390    0.547013   -0.000122
     22          6           0       -5.306905   -0.452077   -0.000078
     23          6           0       -4.964415   -1.814455   -0.000041
     24          6           0       -3.627483   -2.220193   -0.000027
     25         16           0       -7.040320    0.034351    0.000357
     26          8           0       -7.289559    0.854974    1.230765
     27          8           0       -7.876294   -1.202953   -0.003455
     28          8           0       -7.288164    0.861569   -1.226000
     29          1           0        0.731232    2.211346    0.000004
     30          1           0        4.601128   -1.598876    0.000405
     31          1           0        5.762797    2.549759    0.000244
     32          1           0        3.365296    3.274574    0.000135
     33          1           0       -0.731233   -2.211353    0.000032
     34          1           0       -4.601126    1.598870   -0.000304
     35          1           0       -5.762798   -2.549765   -0.000117
     36          1           0       -3.365295   -3.274579   -0.000029
     37         11           0        9.491757   -0.897499   -0.000543
     38         11           0       -9.491812    0.897328    0.000085
 ---------------------------------------------------------------------
                    Distance matrix (angstroms):
                    1          2          3          4          5
     1  O    0.000000
     2  C    1.234075   0.000000
     3  C    2.428605   1.494819   0.000000
     4  C    3.022595   2.554658   1.367329   0.000000
     5  N    2.940601   3.047618   2.436416   1.377134   0.000000
     6  C    4.311424   4.407065   3.582893   2.266346   1.385780
     7  C    5.105416   4.865284   3.671195   2.337671   2.291556
     8  C    4.516905   3.956252   2.554658   1.494818   2.331483
     9  O    5.310257   4.516907   3.022596   2.428606   3.514272
    10  C    6.481154   6.256092   5.025278   3.717396   3.605440
    11  C    7.075296   7.070510   6.007756   4.645092   4.137053
    12  C    6.535311   6.770538   5.959103   4.615106   3.723176
    13  C    5.190445   5.528602   4.893943   3.627653   2.511443
    14  S    8.874947   8.840369   7.714889   6.367877   5.935632
    15  O    9.427918   9.292555   8.091265   6.797367   6.529919
    16  O    9.485805   9.627922   8.651219   7.284053   6.608394
    17  O    9.427801   9.292762   8.091828   6.797872   6.529896
    18  N    3.514271   2.331483   1.377134   2.436416   3.714250
    19  C    3.542553   2.332892   2.266345   3.582892   4.692130
    20  C    2.457992   1.470566   2.337671   3.671195   4.433304
    21  C    3.198705   2.612458   3.717397   5.025278   5.660061
    22  C    4.557940   3.816944   4.645092   6.007756   6.820398
    23  C    5.221536   4.226238   4.615106   5.959102   6.993647
    24  C    4.830573   3.665551   3.627652   4.893943   6.063516
    25  S    5.871056   5.367346   6.367877   7.714889   8.414313
    26  O    5.998640   5.677424   6.798263   8.092279   8.661699
    27  O    7.147387   6.488090   7.284053   8.651219   9.497009
    28  O    5.994849   5.674846   6.796989   8.090828   8.659298
    29  H    2.294584   2.792023   2.716704   2.098535   1.011283
    30  H    7.212433   6.832667   5.480396   4.284109   4.452632
    31  H    7.336319   7.683848   6.966197   5.641733   4.649194
    32  H    5.055158   5.626290   5.272276   4.151390   2.841700
    33  H    4.436646   3.298500   2.098534   2.716703   4.089580
    34  H    3.087678   2.931580   4.284109   5.480395   5.875834
    35  H    6.300800   5.310997   5.641732   6.966196   8.043946
    36  H    5.713222   4.501884   4.151388   5.272275   6.551236
    37  Na  11.465718  11.386483  10.196098   8.875375   8.525144
    38  Na   8.027198   7.744206   8.875411  10.196140  10.771210
                    6          7          8          9         10
     6  C    0.000000
     7  C    1.418887   0.000000
     8  C    2.332893   1.470566   0.000000
     9  O    3.542554   2.457992   1.234076   0.000000
    10  C    2.443923   1.393109   2.612458   3.198705   0.000000
    11  C    2.767718   2.387403   3.816945   4.557940   1.395658
    12  C    2.388989   2.780846   4.226239   5.221536   2.444584
    13  C    1.395459   2.453317   3.665552   4.830574   2.855578
    14  S    4.568043   4.045147   5.367347   5.871056   2.756031
    15  O    5.232106   4.519731   5.675611   5.995988   3.216085
    16  O    5.227047   5.063730   6.488090   7.147386   3.952422
    17  O    5.232007   4.520393   5.676645   5.997482   3.217111
    18  N    4.692131   4.433304   3.047618   2.940603   5.660061
    19  C    5.837576   5.747433   4.407065   4.311425   7.014524
    20  C    5.747434   6.001264   4.865283   5.105417   7.362370
    21  C    7.014524   7.362370   6.256092   6.481155   8.733575
    22  C    8.131027   8.309218   7.070510   7.075297   9.639762
    23  C    8.197969   8.133252   6.770537   6.535311   9.382802
    24  C    7.160104   6.940070   5.528602   5.190446   8.133824
    25  S    9.762490  10.038871   8.840369   8.874948  11.387560
    26  O   10.021580  10.408442   9.292984   9.427748  11.770699
    27  O   10.801984  10.923939   9.627922   9.485806  12.226293
    28  O   10.019413  10.407199   9.292343   9.427981  11.769672
    29  H    2.156826   3.272954   3.298501   4.436647   4.536179
    30  H    3.432749   2.161240   2.931581   3.087679   1.085644
    31  H    3.383632   3.865608   5.310998   6.300801   3.411173
    32  H    2.171066   3.445025   4.501885   5.713224   3.942061
    33  H    4.820403   4.259683   2.792023   2.294586   5.330130
    34  H    7.260055   7.796804   6.832666   7.212433   9.187631
    35  H    9.220191   9.082230   7.683847   7.336319  10.291929
    36  H    7.511408   7.087702   5.626289   5.055158   8.166636
    37  Na   7.164089   6.537706   7.744151   8.027118   5.171258
    38  Na  12.145526  12.532554  11.386510  11.465727  13.899449
                   11         12         13         14         15
    11  C    0.000000
    12  C    1.404767   0.000000
    13  C    2.438583   1.397144   0.000000
    14  S    1.800373   2.779832   4.090284   0.000000
    15  O    2.674700   3.749508   4.939156   1.499838   0.000000
    16  O    2.676860   2.975396   4.368889   1.493243   2.470383
    17  O    2.674731   3.748617   4.938411   1.499873   2.456773
    18  N    6.820399   6.993647   6.063516   8.414314   8.660020
    19  C    8.131027   8.197969   7.160104   9.762490  10.020064
    20  C    8.309218   8.133252   6.940069  10.038871  10.407574
    21  C    9.639762   9.382803   8.133824  11.387560  11.769976
    22  C   10.652250  10.518420   9.325464  12.354289  12.661715
    23  C   10.518420  10.571217   9.492052  12.135997  12.351290
    24  C    9.325464   9.492052   8.505968  10.889440  11.068805
    25  S   12.354288  12.135997  10.889439  14.080808  14.409095
    26  O   12.662833  12.352924  11.070681  14.410090  14.678585
    27  O   13.286680  13.190472  12.002283  14.962320  15.218614
    28  O   12.661247  12.350598  11.068002  14.408735  14.881657
    29  H    4.902226   4.251749   2.896264   6.696848   7.344132
    30  H    2.168988   3.432604   3.941222   2.897823   3.045517
    31  H    2.146655   1.085401   2.160599   2.882658   3.931693
    32  H    3.425837   2.165444   1.086496   4.945182   5.830102
    33  H    6.599465   6.974775   6.215862   8.070709   8.225052
    34  H    9.974178   9.567971   8.252033  11.755454  12.203130
    35  H   11.469496  11.580996  10.532322  13.047877  13.217489
    36  H    9.439014   9.761265   8.893334  10.898435  10.992910
    37  Na   4.397082   5.277451   6.641512   2.598953   2.522752
    38  Na  14.805413  14.485289  13.185819  16.558364  16.916687
                   16         17         18         19         20
    16  O    0.000000
    17  O    2.470350   0.000000
    18  N    9.497009   8.660962   0.000000
    19  C   10.801984  10.020913   1.385780   0.000000
    20  C   10.923939  10.408053   2.291556   1.418886   0.000000
    21  C   12.226293  11.770383   3.605440   2.443923   1.393110
    22  C   13.286680  12.662351   4.137053   2.767719   2.387403
    23  C   13.190472  12.352216   3.723176   2.388989   2.780846
    24  C   12.002283  11.069861   2.511443   1.395459   2.453317
    25  S   14.962320  14.409716   5.935632   4.568043   4.045147
    26  O   15.219559  14.883565   6.529880   5.231933   4.520894
    27  O   15.935258  15.218828   6.608394   5.227048   5.063731
    28  O   15.217898  14.678280   6.529943   5.232187   4.519242
    29  H    7.215871   7.343821   4.089580   4.820402   4.259682
    30  H    4.310096   3.047522   5.875835   7.260057   7.796805
    31  H    2.506148   3.930257   8.043946   9.220191   9.082230
    32  H    4.963946   5.829021   6.551237   7.511408   7.087702
    33  H    9.259966   8.226272   1.011283   2.156826   3.272953
    34  H   12.483702  12.203278   4.452631   3.432749   2.161240
    35  H   14.145943  13.218520   4.649194   3.383632   3.865607
    36  H   12.100479  10.994204   2.841699   2.171066   3.445024
    37  Na   2.649829   2.522346  10.771149  12.145467  12.532513
    38  Na  17.370795  16.917134   8.525153   7.164093   6.537741
                   21         22         23         24         25
    21  C    0.000000
    22  C    1.395658   0.000000
    23  C    2.444583   1.404768   0.000000
    24  C    2.855577   2.438583   1.397144   0.000000
    25  S    2.756031   1.800373   2.779832   4.090284   0.000000
    26  O    3.217883   2.674748   3.747937   4.937844   1.499815
    27  O    3.952423   2.676862   2.975397   4.368889   1.493248
    28  O    3.215326   2.674685   3.750185   4.939722   1.499890
    29  H    5.330129   6.599463   6.974774   6.215861   8.070708
    30  H    9.187632   9.974179   9.567972   8.252034  11.755456
    31  H   10.291929  11.469496  11.580996  10.532322  13.047877
    32  H    8.166637   9.439014   9.761265   8.893335  10.898434
    33  H    4.536179   4.902226   4.251748   2.896264   6.696847
    34  H    1.085644   2.168988   3.432604   3.941221   2.897824
    35  H    3.411173   2.146656   1.085401   2.160599   2.882659
    36  H    3.942061   3.425838   2.165444   1.086496   4.945182
    37  Na  13.899412  14.805364  14.485225  13.185749  16.558319
    38  Na   5.171301   4.397083   5.277413   6.641482   2.598950
                   26         27         28         29         30
    26  O    0.000000
    27  O    2.470348   0.000000
    28  O    2.456774   2.470379   0.000000
    29  H    8.227248   9.259966   8.224092   0.000000
    30  H   12.203426  12.483703  12.202996   5.430827   0.000000
    31  H   13.219323  14.145943  13.216703   5.042933   4.308208
    32  H   10.995219  12.100480  10.991915   2.840554   5.027703
    33  H    7.343617   7.215871   7.344341   4.658225   5.367420
    34  H    3.049030   4.310099   3.044029   5.367418   9.742026
    35  H    3.929163   2.506149   3.932777   8.052366  10.407456
    36  H    5.828200   4.963946   5.830920   6.846671   8.140754
    37  Na  16.917443  17.370738  16.916318   9.295790   4.940667
    38  Na   2.523149   2.649734   2.522029  10.307146  14.312301
                   31         32         33         34         35
    31  H    0.000000
    32  H    2.504670   0.000000
    33  H    8.052367   6.846673   0.000000
    34  H   10.407455   8.140753   5.430826   0.000000
    35  H   12.603352  10.827973   5.042932   4.308208   0.000000
    36  H   10.827973   9.391073   2.840552   5.027702   2.504670
    37  Na   5.078260   7.412133  10.307072  14.312275  15.343775
    38  Na  15.343846  13.075033   9.295786   4.940745   5.078188
                   36         37         38
    36  H    0.000000
    37  Na  13.074950   0.000000
    38  Na   7.412086  19.068227   0.000000
 Stoichiometry    C16H8N2Na2O8S2
 Framework group  C1[X(C16H8N2Na2O8S2)]
 Deg. of freedom   108
 Full point group                 C1      NOp   1
 Largest Abelian subgroup         C1      NOp   1
 Largest concise Abelian subgroup C1      NOp   1
                         Standard orientation:                         
 ---------------------------------------------------------------------
 Center     Atomic      Atomic             Coordinates (Angstroms)
 Number     Number       Type             X           Y           Z
 ---------------------------------------------------------------------
      1          8           0        1.566304   -2.143927   -0.000268
      2          6           0        1.749325   -0.923498   -0.000353
      3          6           0        0.673953    0.114797   -0.000103
      4          6           0       -0.673959   -0.114813    0.000017
      5          7           0       -1.267217   -1.357610    0.000004
      6          6           0       -2.647086   -1.229754    0.000062
      7          6           0       -2.997116    0.145281    0.000140
      8          6           0       -1.749331    0.923482    0.000190
      9          8           0       -1.566311    2.143911    0.000129
     10          6           0       -4.333372    0.539202    0.000184
     11          6           0       -5.306084   -0.461643    0.000162
     12          6           0       -4.961141   -1.823401    0.000106
     13          6           0       -3.623480   -2.226730    0.000058
     14         16           0       -7.040374    0.021662    0.000074
     15          8           0       -7.290087    0.846427    1.227641
     16          8           0       -7.874118   -1.217145    0.001521
     17          8           0       -7.290696    0.843860   -1.229131
     18          7           0        1.267211    1.357594   -0.000082
     19          6           0        2.647080    1.229737   -0.000144
     20          6           0        2.997109   -0.145297   -0.000228
     21          6           0        4.333366   -0.539219   -0.000231
     22          6           0        5.306079    0.461626   -0.000187
     23          6           0        4.961135    1.823384   -0.000150
     24          6           0        3.623474    2.226713   -0.000136
     25         16           0        7.040367   -0.021679    0.000248
     26          8           0        7.291085   -0.841852    1.230656
     27          8           0        7.874112    1.217129   -0.003564
     28          8           0        7.289701   -0.848450   -1.226109
     29          1           0       -0.727250   -2.212671   -0.000105
     30          1           0       -4.604004    1.590573    0.000297
     31          1           0       -5.758198   -2.560148    0.000135
     32          1           0       -3.359394   -3.280643    0.000026
     33          1           0        0.727245    2.212655   -0.000077
     34          1           0        4.603996   -1.590590   -0.000413
     35          1           0        5.758192    2.560131   -0.000226
     36          1           0        3.359388    3.280625   -0.000138
     37         11           0       -9.493362    0.880386   -0.000652
     38         11           0        9.493410   -0.880238   -0.000024
 ---------------------------------------------------------------------
 Rotational constants (GHZ):           0.6810319           0.0324978           0.0313896
 Standard basis: CC-pVTZ (5D, 7F)
 There are  1186 symmetry adapted cartesian basis functions of A   symmetry.
 There are  1028 symmetry adapted basis functions of A   symmetry.
  1028 basis functions,  1882 primitive gaussians,  1186 cartesian basis functions
   118 alpha electrons      118 beta electrons
       nuclear repulsion energy      3098.2077650998 Hartrees.
 NAtoms=   38 NActive=   38 NUniq=   38 SFac= 1.00D+00 NAtFMM=   60 NAOKFM=F Big=F
 Integral buffers will be    131072 words long.
 Raffenetti 2 integral format.
 Two-electron integral symmetry is turned on.
 Nuclear repulsion after empirical dispersion term =     3098.1382552056 Hartrees.
 One-electron integrals computed using PRISM.
 NBasis=  1028 RedAO= T EigKep=  2.01D-05  NBF=  1028
 NBsUse=  1028 1.00D-06 EigRej= -1.00D+00 NBFU=  1028
 Initial guess from the checkpoint file:  "447431_opt_pm6_Na.chk"
 B after Tr=    -0.000000    0.000000   -0.000000
         Rot=    1.000000    0.000004    0.000002    0.000010 Ang=   0.00 deg.
 ExpMin= 1.50D-02 ExpMax= 4.23D+05 ExpMxC= 1.33D+03 IAcc=3 IRadAn=         5 AccDes= 0.00D+00
 Harris functional with IExCor= 3630 and IRadAn=       5 diagonalized for initial guess.
 HarFok:  IExCor= 3630 AccDes= 0.00D+00 IRadAn=         5 IDoV= 1 UseB2=F ITyADJ=14
 ICtDFT=  3500011 ScaDFX=  1.000000  1.000000  1.000000  1.000000
 FoFCou: FMM=F IPFlag=           0 FMFlag=      100000 FMFlg1=           0
         NFxFlg=           0 DoJE=T BraDBF=F KetDBF=T FulRan=T
         wScrn=  0.000000 ICntrl=       500 IOpCl=  0 I1Cent=   200000004 NGrid=           0
         NMat0=    1 NMatS0=      1 NMatT0=    0 NMatD0=    1 NMtDS0=    0 NMtDT0=    0
 Petite list used in FoFCou.
 Requested convergence on RMS density matrix=1.00D-08 within 128 cycles.
 Requested convergence on MAX density matrix=1.00D-06.
 Requested convergence on             energy=1.00D-06.
 No special actions if energy rises.
 SCF Done:  E(RB97D) =  -2446.49928592     A.U. after   10 cycles
            NFock= 10  Conv=0.28D-08     -V/T= 2.0045
 Calling FoFJK, ICntrl=      2527 FMM=F ISym2X=0 I1Cent= 0 IOpClX= 0 NMat=1 NMatS=1 NMatT=0.
 ***** Axes restored to original set *****
 -------------------------------------------------------------------
 Center     Atomic                   Forces (Hartrees/Bohr)
 Number     Number              X              Y              Z
 -------------------------------------------------------------------
      1        8          -0.000075212   -0.000885398   -0.000014256
      2        6          -0.000433261    0.001075885    0.000042305
      3        6           0.000959837    0.000238283   -0.000017680
      4        6          -0.000959744   -0.000237880    0.000009654
      5        7           0.000215096    0.000251143   -0.000001451
      6        6           0.000072566   -0.000105366   -0.000000658
      7        6          -0.000277980   -0.000040859    0.000007229
      8        6           0.000433668   -0.001076463   -0.000023609
      9        8           0.000075188    0.000886123    0.000008573
     10        6          -0.000157776    0.000203722    0.000002543
     11        6           0.000836478   -0.000222181   -0.000000284
     12        6           0.000042885   -0.000026273   -0.000000464
     13        6          -0.000127733    0.000070153   -0.000000506
     14       16          -0.001505124   -0.000872357   -0.000012100
     15        8          -0.000342115    0.000166287   -0.000060617
     16        8           0.000848711    0.000444983    0.000001389
     17        8          -0.000349056    0.000172263    0.000067429
     18        7          -0.000215169   -0.000251347    0.000000086
     19        6          -0.000072866    0.000104872    0.000001912
     20        6           0.000277603    0.000041101   -0.000012775
     21        6           0.000158198   -0.000203424   -0.000004869
     22        6          -0.000836578    0.000221329    0.000002643
     23        6          -0.000043263    0.000026908    0.000000061
     24        6           0.000128125   -0.000070202    0.000000542
     25       16           0.001503812    0.000870863   -0.000017233
     26        8           0.000334161   -0.000162474   -0.000058428
     27        8          -0.000847486   -0.000444756   -0.000001601
     28        8           0.000356550   -0.000175105    0.000068527
     29        1           0.000020496   -0.000079265    0.000000168
     30        1          -0.000015358   -0.000006519    0.000000044
     31        1          -0.000079495   -0.000002500    0.000000142
     32        1          -0.000014069   -0.000029569    0.000000059
     33        1          -0.000020439    0.000079168    0.000001583
     34        1           0.000015255    0.000006615   -0.000000059
     35        1           0.000079472    0.000002388   -0.000000070
     36        1           0.000014014    0.000029528   -0.000000061
     37       11           0.000765974    0.000227701    0.000003268
     38       11          -0.000765365   -0.000227376    0.000008565
 -------------------------------------------------------------------
 Cartesian Forces:  Max     0.001505124 RMS     0.000398611

 GradGradGradGradGradGradGradGradGradGradGradGradGradGradGradGradGradGrad
 Berny optimization.
 Using GEDIIS/GDIIS optimizer.
 FormGI is forming the generalized inverse of G from B-inverse, IUseBI=4.
 Internal  Forces:  Max     0.000887125 RMS     0.000188327
 Search for a local minimum.
 Step number   5 out of a maximum of  227
 All quantities printed in internal units (Hartrees-Bohrs-Radians)
 Mixed Optimization -- En-DIIS/RFO-DIIS
 Swapping is turned off.
 Update second derivatives using D2CorX and points    1    2    3    4    5
 DE= -5.64D-05 DEPred=-3.91D-05 R= 1.44D+00
 TightC=F SS=  1.41D+00  RLast= 3.65D-02 DXNew= 8.4853D-01 1.0936D-01
 Trust test= 1.44D+00 RLast= 3.65D-02 DXMaxT set to 5.05D-01
 ITU=  1  1  1  1  0
     Eigenvalues ---    0.00737   0.00737   0.01014   0.01014   0.01348
     Eigenvalues ---    0.01348   0.01542   0.01542   0.01578   0.01578
     Eigenvalues ---    0.01688   0.01688   0.01711   0.01711   0.01772
     Eigenvalues ---    0.01772   0.01855   0.01855   0.02052   0.02052
     Eigenvalues ---    0.02080   0.02080   0.02121   0.02121   0.02124
     Eigenvalues ---    0.02140   0.02140   0.02160   0.02160   0.02800
     Eigenvalues ---    0.04905   0.04906   0.06204   0.07160   0.07716
     Eigenvalues ---    0.10983   0.10985   0.11232   0.11903   0.15866
     Eigenvalues ---    0.15971   0.16000   0.16000   0.16000   0.16000
     Eigenvalues ---    0.16001   0.16004   0.16043   0.16491   0.17802
     Eigenvalues ---    0.17803   0.20926   0.22411   0.22441   0.23527
     Eigenvalues ---    0.23625   0.23728   0.23834   0.24520   0.24657
     Eigenvalues ---    0.24839   0.25000   0.25000   0.25000   0.25000
     Eigenvalues ---    0.25000   0.25001   0.25177   0.25558   0.27973
     Eigenvalues ---    0.28515   0.30516   0.32923   0.33471   0.33825
     Eigenvalues ---    0.34072   0.34220   0.34390   0.34575   0.35360
     Eigenvalues ---    0.35366   0.36449   0.37390   0.40924   0.42004
     Eigenvalues ---    0.42213   0.42414   0.42985   0.42989   0.44137
     Eigenvalues ---    0.45058   0.45128   0.45576   0.45603   0.45787
     Eigenvalues ---    0.45811   0.46768   0.46836   0.48719   0.58431
     Eigenvalues ---    0.70358   0.72449   0.74641   0.74686   0.78387
     Eigenvalues ---    0.80939   1.01178   1.02017
 En-DIIS/RFO-DIIS/Sim-DIIS IScMMF=       -3 using points:     5    4    3
 RFO step:  Lambda=-6.77956764D-05.
 DidBck=F Rises=F RFO-DIIS coefs:    2.12383   -0.98712   -0.13671
 Iteration  1 RMS(Cart)=  0.00668010 RMS(Int)=  0.00006362
 Iteration  2 RMS(Cart)=  0.00010951 RMS(Int)=  0.00000823
 Iteration  3 RMS(Cart)=  0.00000002 RMS(Int)=  0.00000823
 Variable       Old X    -DE/DX   Delta X   Delta X   Delta X     New X
                                 (Linear)    (Quad)   (Total)
    R1        2.33206  -0.00089   0.00186  -0.00166   0.00019   2.33226
    R2        2.82480   0.00036  -0.00425   0.00300  -0.00125   2.82355
    R3        2.77897  -0.00014   0.00047  -0.00053  -0.00006   2.77890
    R4        2.58388  -0.00056   0.00225  -0.00178   0.00047   2.58434
    R5        2.60241   0.00016   0.00099   0.00024   0.00124   2.60364
    R6        2.60241   0.00016   0.00100   0.00024   0.00123   2.60364
    R7        2.82480   0.00036  -0.00426   0.00301  -0.00125   2.82355
    R8        2.61875  -0.00012   0.00396  -0.00168   0.00229   2.62103
    R9        1.91105  -0.00008   0.00045  -0.00025   0.00020   1.91125
   R10        2.68131  -0.00010   0.00176  -0.00081   0.00095   2.68226
   R11        2.63704  -0.00007  -0.00068   0.00018  -0.00049   2.63654
   R12        2.77897  -0.00014   0.00048  -0.00054  -0.00006   2.77891
   R13        2.63260  -0.00004   0.00050  -0.00024   0.00026   2.63286
   R14        2.33207  -0.00089   0.00186  -0.00166   0.00019   2.33226
   R15        2.63741   0.00007  -0.00091   0.00053  -0.00038   2.63703
   R16        2.05157   0.00000   0.00047  -0.00008   0.00039   2.05196
   R17        2.65462   0.00004  -0.00181   0.00081  -0.00100   2.65362
   R18        3.40221  -0.00060   0.00737  -0.00484   0.00252   3.40474
   R19        2.64022   0.00006   0.00111  -0.00030   0.00082   2.64104
   R20        2.05111  -0.00006   0.00094  -0.00039   0.00054   2.05165
   R21        2.05318  -0.00003  -0.00009  -0.00003  -0.00013   2.05305
   R22        2.83428  -0.00025  -0.00173   0.00026  -0.00148   2.83281
   R23        2.82182   0.00084   0.00103   0.00088   0.00191   2.82373
   R24        2.83435  -0.00028  -0.00176   0.00026  -0.00150   2.83285
   R25        4.91131  -0.00002   0.00090  -0.00024   0.00064   4.91195
   R26        4.76731   0.00038   0.01552   0.00170   0.01723   4.78454
   R27        4.76654   0.00039   0.01585   0.00170   0.01755   4.78410
   R28        2.61874  -0.00012   0.00396  -0.00167   0.00229   2.62103
   R29        1.91105  -0.00008   0.00045  -0.00025   0.00020   1.91125
   R30        2.68131  -0.00009   0.00176  -0.00081   0.00095   2.68225
   R31        2.63704  -0.00007  -0.00068   0.00018  -0.00049   2.63654
   R32        2.63260  -0.00004   0.00051  -0.00024   0.00026   2.63286
   R33        2.63741   0.00007  -0.00091   0.00053  -0.00039   2.63702
   R34        2.05157   0.00000   0.00047  -0.00007   0.00039   2.05196
   R35        2.65463   0.00004  -0.00181   0.00081  -0.00100   2.65362
   R36        3.40221  -0.00060   0.00737  -0.00485   0.00253   3.40474
   R37        2.64022   0.00006   0.00111  -0.00030   0.00082   2.64103
   R38        2.05111  -0.00006   0.00093  -0.00039   0.00054   2.05165
   R39        2.05318  -0.00003  -0.00009  -0.00003  -0.00013   2.05305
   R40        2.83424  -0.00024  -0.00171   0.00027  -0.00145   2.83279
   R41        2.82183   0.00084   0.00103   0.00088   0.00191   2.82374
   R42        2.83438  -0.00029  -0.00178   0.00026  -0.00152   2.83286
   R43        4.91130  -0.00002   0.00090  -0.00025   0.00065   4.91195
   R44        4.76806   0.00037   0.01513   0.00169   0.01683   4.78489
   R45        4.76594   0.00039   0.01621   0.00171   0.01792   4.78386
    A1        2.18980  -0.00004   0.00038  -0.00037   0.00000   2.18980
    A2        2.27729   0.00010  -0.00184   0.00114  -0.00071   2.27658
    A3        1.81609  -0.00006   0.00147  -0.00076   0.00070   1.81680
    A4        2.20501   0.00019  -0.00173   0.00131  -0.00042   2.20459
    A5        1.89329  -0.00012   0.00143  -0.00096   0.00046   1.89375
    A6        2.18489  -0.00007   0.00031  -0.00035  -0.00004   2.18485
    A7        2.18489  -0.00007   0.00031  -0.00035  -0.00004   2.18485
    A8        2.20501   0.00019  -0.00173   0.00131  -0.00042   2.20459
    A9        1.89329  -0.00012   0.00143  -0.00096   0.00046   1.89375
   A10        1.92377   0.00002  -0.00150   0.00070  -0.00080   1.92297
   A11        2.13297  -0.00004  -0.00054   0.00002  -0.00052   2.13245
   A12        2.22645   0.00001   0.00204  -0.00072   0.00131   2.22776
   A13        1.91246   0.00005  -0.00068   0.00032  -0.00036   1.91210
   A14        2.25337  -0.00011  -0.00124   0.00015  -0.00109   2.25228
   A15        2.11736   0.00007   0.00192  -0.00047   0.00145   2.11880
   A16        1.87917   0.00011  -0.00072   0.00070  -0.00001   1.87916
   A17        2.10674  -0.00009  -0.00131   0.00005  -0.00126   2.10548
   A18        2.29728  -0.00002   0.00202  -0.00075   0.00127   2.29855
   A19        1.81609  -0.00006   0.00147  -0.00076   0.00070   1.81680
   A20        2.18980  -0.00004   0.00038  -0.00038   0.00000   2.18980
   A21        2.27729   0.00010  -0.00184   0.00114  -0.00071   2.27658
   A22        2.05527   0.00016  -0.00162   0.00123  -0.00039   2.05488
   A23        2.10941  -0.00009   0.00055  -0.00064  -0.00009   2.10932
   A24        2.11851  -0.00006   0.00107  -0.00059   0.00047   2.11898
   A25        2.12236  -0.00015   0.00347  -0.00183   0.00164   2.12400
   A26        2.07016   0.00008  -0.00065   0.00059  -0.00007   2.07009
   A27        2.09067   0.00008  -0.00282   0.00124  -0.00158   2.08909
   A28        2.11173   0.00002  -0.00136   0.00061  -0.00074   2.11099
   A29        2.06881   0.00004   0.00097  -0.00008   0.00089   2.06970
   A30        2.10265  -0.00006   0.00039  -0.00053  -0.00015   2.10250
   A31        2.05292   0.00001  -0.00111   0.00041  -0.00070   2.05222
   A32        2.12110  -0.00002   0.00018  -0.00017   0.00001   2.12111
   A33        2.10917   0.00002   0.00094  -0.00025   0.00069   2.10986
   A34        1.88385   0.00003   0.00128  -0.00020   0.00109   1.88494
   A35        1.89140   0.00035  -0.00125   0.00042  -0.00083   1.89057
   A36        1.88385   0.00003   0.00129  -0.00019   0.00110   1.88495
   A37        1.94169  -0.00018  -0.00142   0.00032  -0.00110   1.94059
   A38        1.91934  -0.00003   0.00163  -0.00068   0.00093   1.92027
   A39        1.94162  -0.00018  -0.00141   0.00032  -0.00108   1.94054
   A40        1.31515  -0.00076  -0.01253  -0.00144  -0.01398   1.30117
   A41        1.92377   0.00002  -0.00150   0.00070  -0.00080   1.92297
   A42        2.13297  -0.00004  -0.00054   0.00002  -0.00052   2.13245
   A43        2.22645   0.00001   0.00204  -0.00072   0.00131   2.22776
   A44        1.91246   0.00005  -0.00068   0.00032  -0.00036   1.91210
   A45        2.25337  -0.00011  -0.00124   0.00015  -0.00109   2.25228
   A46        2.11736   0.00007   0.00192  -0.00047   0.00145   2.11880
   A47        1.87917   0.00011  -0.00072   0.00070  -0.00001   1.87916
   A48        2.29728  -0.00002   0.00202  -0.00075   0.00127   2.29855
   A49        2.10674  -0.00009  -0.00131   0.00005  -0.00126   2.10548
   A50        2.05527   0.00016  -0.00162   0.00123  -0.00039   2.05488
   A51        2.10941  -0.00009   0.00055  -0.00064  -0.00009   2.10932
   A52        2.11851  -0.00006   0.00107  -0.00059   0.00048   2.11899
   A53        2.12236  -0.00015   0.00347  -0.00183   0.00164   2.12400
   A54        2.07016   0.00008  -0.00065   0.00059  -0.00007   2.07009
   A55        2.09067   0.00008  -0.00282   0.00124  -0.00158   2.08909
   A56        2.11173   0.00002  -0.00136   0.00061  -0.00074   2.11099
   A57        2.06881   0.00004   0.00097  -0.00008   0.00089   2.06970
   A58        2.10265  -0.00006   0.00039  -0.00054  -0.00015   2.10250
   A59        2.05292   0.00001  -0.00111   0.00041  -0.00070   2.05222
   A60        2.12110  -0.00002   0.00017  -0.00017   0.00001   2.12111
   A61        2.10917   0.00002   0.00094  -0.00025   0.00069   2.10986
   A62        1.88392   0.00004   0.00126  -0.00019   0.00108   1.88500
   A63        1.89140   0.00035  -0.00125   0.00041  -0.00083   1.89057
   A64        1.88379   0.00003   0.00131  -0.00021   0.00111   1.88490
   A65        1.94167  -0.00018  -0.00146   0.00034  -0.00111   1.94055
   A66        1.91935  -0.00003   0.00163  -0.00068   0.00093   1.92028
   A67        1.94163  -0.00018  -0.00137   0.00031  -0.00106   1.94057
   A68        1.31508  -0.00076  -0.01252  -0.00143  -0.01396   1.30112
   A69        1.01722  -0.00020  -0.00373  -0.00056  -0.00427   1.01295
   A70        1.01720  -0.00020  -0.00373  -0.00056  -0.00427   1.01293
   A71        3.20655  -0.00041  -0.01378  -0.00102  -0.01481   3.19174
   A72        3.20648  -0.00041  -0.01377  -0.00102  -0.01479   3.19169
   A73        3.14176  -0.00000  -0.00008  -0.00000  -0.00008   3.14168
   A74        3.14214  -0.00000  -0.00027   0.00001  -0.00025   3.14188
    D1       -0.00022   0.00001  -0.00024   0.00126   0.00101   0.00079
    D2        3.14143   0.00001  -0.00020   0.00102   0.00083  -3.14093
    D3       -3.14148  -0.00000   0.00020  -0.00074  -0.00054   3.14117
    D4        0.00017  -0.00001   0.00025  -0.00097  -0.00072  -0.00056
    D5       -3.14139  -0.00001   0.00027  -0.00127  -0.00100   3.14079
    D6        0.00024  -0.00001   0.00030  -0.00138  -0.00108  -0.00084
    D7       -0.00016   0.00001  -0.00021   0.00086   0.00066   0.00050
    D8        3.14148   0.00001  -0.00018   0.00075   0.00058  -3.14113
    D9        0.00007  -0.00000   0.00004  -0.00021  -0.00017  -0.00010
   D10       -3.14153  -0.00000  -0.00000  -0.00007  -0.00008   3.14158
   D11       -3.14159   0.00000  -0.00002   0.00006   0.00005  -3.14154
   D12        0.00000   0.00000  -0.00006   0.00020   0.00014   0.00014
   D13       -0.00012   0.00000  -0.00020   0.00073   0.00053   0.00041
   D14        3.14142   0.00000  -0.00003   0.00035   0.00033  -3.14144
   D15        3.14153   0.00000  -0.00016   0.00050   0.00034  -3.14131
   D16       -0.00012   0.00000   0.00002   0.00012   0.00014   0.00002
   D17       -3.14153  -0.00000   0.00005  -0.00026  -0.00021   3.14145
   D18       -0.00001  -0.00000   0.00003  -0.00005  -0.00003  -0.00004
   D19        0.00007  -0.00000   0.00008  -0.00037  -0.00029  -0.00022
   D20        3.14159  -0.00000   0.00006  -0.00017  -0.00011   3.14148
   D21        3.14150   0.00000  -0.00008   0.00040   0.00032  -3.14136
   D22        0.00012  -0.00000   0.00018  -0.00076  -0.00058  -0.00046
   D23       -0.00009   0.00000  -0.00012   0.00051   0.00040   0.00030
   D24       -3.14148  -0.00000   0.00015  -0.00065  -0.00050   3.14121
   D25       -0.00002   0.00000  -0.00001   0.00007   0.00006   0.00004
   D26        3.14158   0.00000  -0.00004   0.00020   0.00016  -3.14145
   D27       -3.14153  -0.00000   0.00001  -0.00015  -0.00014   3.14152
   D28        0.00007  -0.00000  -0.00002  -0.00002  -0.00004   0.00003
   D29       -0.00004   0.00000  -0.00006   0.00027   0.00020   0.00016
   D30        3.14157   0.00000  -0.00006   0.00022   0.00017  -3.14144
   D31        3.14154   0.00000  -0.00004   0.00015   0.00011  -3.14153
   D32       -0.00003   0.00000  -0.00003   0.00011   0.00008   0.00005
   D33       -3.14158  -0.00000   0.00004  -0.00018  -0.00014   3.14147
   D34        0.00002  -0.00000   0.00003  -0.00013  -0.00009  -0.00007
   D35        0.00002  -0.00000   0.00001  -0.00004  -0.00003  -0.00000
   D36       -3.14156   0.00000  -0.00000   0.00002   0.00002  -3.14155
   D37        0.00008  -0.00000   0.00011  -0.00046  -0.00036  -0.00028
   D38        3.14145   0.00000  -0.00018   0.00078   0.00060  -3.14113
   D39       -3.14154  -0.00000   0.00010  -0.00042  -0.00032   3.14133
   D40       -0.00017   0.00000  -0.00019   0.00083   0.00064   0.00048
   D41        0.00001  -0.00000   0.00003  -0.00010  -0.00008  -0.00007
   D42        3.14154  -0.00000   0.00000  -0.00002  -0.00001   3.14153
   D43       -3.14155  -0.00000   0.00004  -0.00016  -0.00012   3.14151
   D44       -0.00003  -0.00000   0.00002  -0.00007  -0.00005  -0.00008
   D45        0.00001   0.00000  -0.00001   0.00004   0.00003   0.00004
   D46       -3.14150   0.00000  -0.00000   0.00005   0.00005  -3.14145
   D47       -3.14152  -0.00000   0.00001  -0.00005  -0.00003  -3.14155
   D48        0.00016  -0.00000   0.00002  -0.00004  -0.00002   0.00014
   D49       -0.00001   0.00000  -0.00001   0.00002   0.00002   0.00001
   D50        3.14155  -0.00000   0.00000  -0.00002  -0.00002   3.14153
   D51        3.14150   0.00000  -0.00002   0.00001  -0.00000   3.14150
   D52       -0.00013  -0.00000  -0.00001  -0.00003  -0.00003  -0.00016
   D53       -1.03585  -0.00000  -0.00163   0.00052  -0.00111  -1.03696
   D54       -3.14056   0.00000   0.00005   0.00001   0.00006  -3.14051
   D55        1.03799   0.00000   0.00171  -0.00050   0.00119   1.03919
   D56        2.10582  -0.00000  -0.00163   0.00052  -0.00109   2.10473
   D57        0.00111   0.00000   0.00006   0.00002   0.00007   0.00119
   D58       -2.10352   0.00000   0.00171  -0.00049   0.00121  -2.10231
   D59       -0.00001  -0.00000   0.00001  -0.00002  -0.00002  -0.00002
   D60        3.14158  -0.00000   0.00002  -0.00008  -0.00006   3.14152
   D61       -3.14156   0.00000  -0.00000   0.00002   0.00001  -3.14155
   D62        0.00003  -0.00000   0.00001  -0.00004  -0.00003  -0.00000
   D63        0.59872   0.00011   0.00240   0.00091   0.00324   0.60196
   D64        0.00001  -0.00000   0.00007  -0.00016  -0.00010  -0.00008
   D65       -3.14158  -0.00000   0.00010  -0.00039  -0.00028   3.14132
   D66       -3.14152   0.00000  -0.00012   0.00024   0.00012  -3.14140
   D67        0.00007  -0.00000  -0.00008   0.00002  -0.00007   0.00001
   D68        0.00010  -0.00000   0.00010  -0.00048  -0.00038  -0.00028
   D69       -3.14153  -0.00000   0.00007  -0.00038  -0.00031   3.14134
   D70       -3.14149  -0.00000   0.00006  -0.00027  -0.00021   3.14148
   D71        0.00006  -0.00000   0.00004  -0.00018  -0.00014  -0.00008
   D72        3.14154   0.00000  -0.00006   0.00032   0.00025  -3.14139
   D73       -0.00007   0.00000  -0.00004   0.00022   0.00018   0.00011
   D74       -0.00005   0.00000  -0.00002   0.00007   0.00005  -0.00000
   D75        3.14152  -0.00000   0.00000  -0.00003  -0.00003   3.14150
   D76        3.14151   0.00000  -0.00007   0.00030   0.00023  -3.14144
   D77        0.00008   0.00000  -0.00003   0.00014   0.00011   0.00019
   D78       -0.00003   0.00000  -0.00003   0.00017   0.00014   0.00011
   D79       -3.14147   0.00000   0.00000   0.00002   0.00002  -3.14145
   D80       -0.00001  -0.00000   0.00002  -0.00008  -0.00006  -0.00007
   D81        3.14132  -0.00000   0.00001  -0.00008  -0.00007   3.14124
   D82        3.14143   0.00000  -0.00002   0.00008   0.00006   3.14149
   D83       -0.00043   0.00000  -0.00003   0.00008   0.00005  -0.00039
   D84        0.00002  -0.00000  -0.00000  -0.00003  -0.00003  -0.00001
   D85       -3.14148   0.00000  -0.00000   0.00003   0.00002  -3.14145
   D86       -3.14130  -0.00000   0.00001  -0.00002  -0.00002  -3.14132
   D87        0.00039   0.00000   0.00001   0.00003   0.00004   0.00042
   D88       -1.03954  -0.00000  -0.00175   0.00049  -0.00125  -1.04079
   D89        3.13892  -0.00000  -0.00001  -0.00004  -0.00006   3.13886
   D90        1.03431   0.00000   0.00159  -0.00053   0.00106   1.03537
   D91        2.10178  -0.00000  -0.00176   0.00049  -0.00126   2.10053
   D92       -0.00294  -0.00000  -0.00002  -0.00004  -0.00007  -0.00301
   D93       -2.10754   0.00000   0.00158  -0.00053   0.00104  -2.10650
   D94        0.00001   0.00000   0.00001   0.00003   0.00003   0.00004
   D95       -3.14156   0.00000  -0.00002   0.00013   0.00011  -3.14145
   D96        3.14151  -0.00000   0.00001  -0.00003  -0.00002   3.14148
   D97       -0.00007   0.00000  -0.00002   0.00007   0.00005  -0.00001
   D98        0.59878   0.00011   0.00237   0.00091   0.00321   0.60199
         Item               Value     Threshold  Converged?
 Maximum Force            0.000887     0.000450     NO 
 RMS     Force            0.000188     0.000300     YES
 Maximum Displacement     0.058124     0.001800     NO 
 RMS     Displacement     0.006777     0.001200     NO 
 Predicted change in Energy=-3.348383D-05
 GradGradGradGradGradGradGradGradGradGradGradGradGradGradGradGradGradGrad

                          Input orientation:                          
 ---------------------------------------------------------------------
 Center     Atomic      Atomic             Coordinates (Angstroms)
 Number     Number       Type             X           Y           Z
 ---------------------------------------------------------------------
      1          8           0       -1.559710    2.147758    0.000189
      2          6           0       -1.746259    0.927760    0.000859
      3          6           0       -0.674359   -0.113170    0.000476
      4          6           0        0.674358    0.113162    0.000207
      5          7           0        1.270903    1.355109    0.000132
      6          6           0        2.651560    1.222700    0.000032
      7          6           0        2.996797   -0.154063   -0.000012
      8          6           0        1.746257   -0.927768   -0.000159
      9          8           0        1.559709   -2.147766    0.000193
     10          6           0        4.332270   -0.551113    0.000065
     11          6           0        5.306768    0.447710    0.000106
     12          6           0        4.966818    1.810175    0.000116
     13          6           0        3.629889    2.217410    0.000094
     14         16           0        7.041377   -0.039413   -0.000015
     15          8           0        7.291250   -0.863184    1.227233
     16          8           0        7.877124    1.199262    0.001593
     17          8           0        7.291908   -0.860361   -1.229049
     18          7           0       -1.270904   -1.355117    0.000609
     19          6           0       -2.651561   -1.222707    0.000517
     20          6           0       -2.996798    0.154055    0.000428
     21          6           0       -4.332272    0.551104    0.000027
     22          6           0       -5.306769   -0.447718   -0.000144
     23          6           0       -4.966818   -1.810184   -0.000003
     24          6           0       -3.629890   -2.217419    0.000303
     25         16           0       -7.041378    0.039404   -0.000110
     26          8           0       -7.292582    0.858363    1.230072
     27          8           0       -7.877123   -1.199273   -0.004187
     28          8           0       -7.290590    0.865144   -1.226203
     29          1           0        0.732507    2.211284    0.000244
     30          1           0        4.600427   -1.603333    0.000094
     31          1           0        5.766056    2.544978    0.000207
     32          1           0        3.368071    3.271820    0.000172
     33          1           0       -0.732509   -2.211293    0.000531
     34          1           0       -4.600427    1.603324   -0.000180
     35          1           0       -5.766056   -2.544987   -0.000280
     36          1           0       -3.368070   -3.271828    0.000281
     37         11           0        9.505491   -0.866741   -0.000561
     38         11           0       -9.505533    0.866608   -0.000408
 ---------------------------------------------------------------------
                    Distance matrix (angstroms):
                    1          2          3          4          5
     1  O    0.000000
     2  C    1.234178   0.000000
     3  C    2.428094   1.494157   0.000000
     4  C    3.021695   2.554009   1.367576   0.000000
     5  N    2.939501   3.047277   2.437189   1.377788   0.000000
     6  C    4.311674   4.407699   3.584172   2.267246   1.386992
     7  C    5.104913   4.864866   3.671384   2.337762   2.292664
     8  C    4.515338   3.954827   2.554007   1.494156   2.331842
     9  O    5.308700   4.515339   3.021695   2.428094   3.514760
    10  C    6.480689   6.255844   5.025747   3.717738   3.606335
    11  C    7.073803   7.069346   6.007368   4.644475   4.136615
    12  C    6.535253   6.770824   5.960045   4.615741   3.723825
    13  C    5.190066   5.528668   4.894707   3.628088   2.511648
    14  S    8.874819   8.840700   7.716089   6.368846   5.936586
    15  O    9.429257   9.294517   8.094343   6.800154   6.532318
    16  O    9.484381   9.627212   8.651609   7.284192   6.608059
    17  O    9.429260   9.295080   8.095149   6.800792   6.532357
    18  N    3.514760   2.331843   1.377787   2.437189   3.715657
    19  C    3.542904   2.333255   2.267245   3.584171   4.693704
    20  C    2.457656   1.470533   2.337761   3.671384   4.433486
    21  C    3.199438   2.613299   3.717739   5.025748   5.660565
    22  C    4.558173   3.816958   4.644475   6.007368   6.820261
    23  C    5.222422   4.227096   4.615741   5.960045   6.994873
    24  C    4.831191   3.666090   3.628088   4.894707   6.064712
    25  S    5.873146   5.369121   6.368847   7.716089   8.415765
    26  O    6.003413   5.681327   6.801224   8.095680   8.665609
    27  O    7.149289   6.489359   7.284191   8.651609   9.497961
    28  O    5.999343   5.678838   6.799731   8.093822   8.662743
    29  H    2.293098   2.791365   2.717050   2.098928   1.011388
    30  H    7.212348   6.832778   5.481237   4.284900   4.453999
    31  H    7.336527   7.684417   6.967402   5.642616   4.649966
    32  H    5.054359   5.625921   5.272514   4.151290   2.841108
    33  H    4.436844   3.298688   2.098929   2.717051   4.090585
    34  H    3.089072   2.933030   4.284899   5.481236   5.876575
    35  H    6.302000   5.312132   5.642616   6.967402   8.045467
    36  H    5.713324   4.501867   4.151288   5.272511   6.551993
    37  Na  11.468473  11.393951  10.207704   8.885331   8.529071
    38  Na   8.048444   7.759515   8.885359  10.207736  10.787503
                    6          7          8          9         10
     6  C    0.000000
     7  C    1.419388   0.000000
     8  C    2.333256   1.470534   0.000000
     9  O    3.542905   2.457656   1.234178   0.000000
    10  C    2.443603   1.393247   2.613299   3.199437   0.000000
    11  C    2.765997   2.387069   3.816959   4.558174   1.395455
    12  C    2.388628   2.781944   4.227096   5.222422   2.445063
    13  C    1.395197   2.454524   3.666090   4.831191   2.856232
    14  S    4.567649   4.046204   5.369121   5.873145   2.757009
    15  O    5.232939   4.522312   5.679578   6.000528   3.218523
    16  O    5.225616   5.064492   6.489359   7.149289   3.953455
    17  O    5.232839   4.522982   5.680577   6.002212   3.219598
    18  N    4.693705   4.433487   3.047276   2.939500   5.660564
    19  C    5.839787   5.748560   4.407697   4.311673   7.016048
    20  C    5.748561   6.001509   4.864865   5.104912   7.362913
    21  C    7.016050   7.362915   6.255844   6.480690   8.734367
    22  C    8.131747   8.308757   7.069344   7.073803   9.639594
    23  C    8.199883   8.133997   6.770823   6.535252   9.383939
    24  C    7.161776   6.940491   5.528667   5.190066   8.134652
    25  S    9.764899  10.040039   8.840699   8.874819  11.388968
    26  O   10.026550  10.411985   9.295394   9.429341  11.774410
    27  O   10.803663  10.924038   9.627210   9.484379  12.226586
    28  O   10.023864  10.410218   9.294209   9.429181  11.772866
    29  H    2.158718   3.274427   3.298687   4.436844   4.537525
    30  H    3.432862   2.161484   2.933031   3.089074   1.085852
    31  H    3.383563   3.866991   5.312132   6.302000   3.411968
    32  H    2.170779   3.445942   4.501868   5.713325   3.942651
    33  H    4.821227   4.259098   2.791365   2.293098   5.329933
    34  H    7.261969   7.797835   6.832776   7.212347   9.188835
    35  H    9.222350   9.083178   7.684416   7.336526  10.293286
    36  H    7.512438   7.087453   5.625918   5.054356   8.166855
    37  Na   7.165342   6.547596   7.759474   8.048384   5.182841
    38  Na  12.162308  12.543924  11.393971  11.468480  13.910238
                   11         12         13         14         15
    11  C    0.000000
    12  C    1.404236   0.000000
    13  C    2.437984   1.397577   0.000000
    14  S    1.801709   2.779347   4.090416   0.000000
    15  O    2.676275   3.749086   4.939787   1.499057   0.000000
    16  O    2.677977   2.973735   4.367566   1.494253   2.469641
    17  O    2.676312   3.748152   4.939013   1.499081   2.456283
    18  N    6.820261   6.994873   6.064711   8.415764   8.663549
    19  C    8.131746   8.199882   7.161775   9.764898  10.024648
    20  C    8.308757   8.133997   6.940491  10.040039  10.410751
    21  C    9.639595   9.383940   8.134653  11.388968  11.773381
    22  C   10.651243  10.518777   9.325597  12.354895  12.664484
    23  C   10.518777  10.572802   9.493413  12.138055  12.355693
    24  C    9.325598   9.493413   8.507179  10.891264  11.072967
    25  S   12.354895  12.138056  10.891265  14.082976  14.413371
    26  O   12.665902  12.357654  11.075207  14.414627  14.685090
    27  O   13.286367  13.191801  12.003543  14.963519  15.221986
    28  O   12.663787  12.354796  11.072004  14.412738  14.887461
    29  H    4.902454   4.253267   2.897388   6.698319   7.346765
    30  H    2.169261   3.433114   3.942083   2.898979   3.048642
    31  H    2.146970   1.085687   2.161136   2.881930   3.930315
    32  H    3.425514   2.166194   1.086429   4.945446   5.830546
    33  H    6.598725   6.975280   6.216424   8.071577   8.228177
    34  H    9.974366   9.569481   8.253194  11.757133  12.206645
    35  H   11.470121  11.582833  10.533955  13.050220  13.222273
    36  H    9.438632   9.762024   8.893996  10.899774  10.996730
    37  Na   4.399665   5.269291   6.635864   2.599294   2.531868
    38  Na  14.818224  14.503078  13.204695  16.571696  16.930186
                   16         17         18         19         20
    16  O    0.000000
    17  O    2.469616   0.000000
    18  N    9.497961   8.664790   0.000000
    19  C   10.803663  10.025752   1.386992   0.000000
    20  C   10.924039  10.411441   2.292664   1.419387   0.000000
    21  C   12.226588  11.773887   3.606335   2.443603   1.393248
    22  C   13.286368  12.665194   4.136615   2.765997   2.387069
    23  C   13.191801  12.356742   3.723824   2.388629   2.781945
    24  C   12.003544  11.074231   2.511649   1.395199   2.454525
    25  S   14.963522  14.413985   5.936587   4.567649   4.046205
    26  O   15.223185  14.889883   6.532356   5.232756   4.523476
    27  O   15.935786  15.222176   6.608058   5.225616   5.064493
    28  O   15.220994  14.684230   6.532323   5.233025   4.521827
    29  H    7.215936   7.346557   4.090584   4.821225   4.259097
    30  H    4.311761   3.050716   5.876576   7.261970   7.797835
    31  H    2.503510   3.928820   8.045467   9.222349   9.083177
    32  H    4.962565   5.829442   6.551995   7.512439   7.087455
    33  H    9.260544   8.229711   1.011388   2.158718   3.274427
    34  H   12.484092  12.206863   4.453998   3.432861   2.161484
    35  H   14.147642  13.223398   4.649966   3.383564   3.866991
    36  H   12.101447  10.998252   2.841106   2.170779   3.445941
    37  Na   2.630580   2.531635  10.787456  12.162262  12.543893
    38  Na  17.385840  16.930623   8.529078   7.165345   6.547623
                   21         22         23         24         25
    21  C    0.000000
    22  C    1.395454   0.000000
    23  C    2.445063   1.404237   0.000000
    24  C    2.856232   2.437984   1.397575   0.000000
    25  S    2.757008   1.801709   2.779348   4.090416   0.000000
    26  O    3.220381   2.676328   3.747454   4.938429   1.499048
    27  O    3.953455   2.677978   2.973735   4.367565   1.494258
    28  O    3.217748   2.676260   3.749782   4.940368   1.499085
    29  H    5.329933   6.598724   6.975279   6.216423   8.071577
    30  H    9.188836   9.974366   9.569481   8.253195  11.757135
    31  H   10.293287  11.470121  11.582833  10.533955  13.050221
    32  H    8.166859   9.438634   9.762026   8.893998  10.899778
    33  H    4.537525   4.902454   4.253265   2.897387   6.698318
    34  H    1.085852   2.169261   3.433116   3.942083   2.898981
    35  H    3.411967   2.146970   1.085687   2.161136   2.881930
    36  H    3.942651   3.425515   2.166194   1.086429   4.945447
    37  Na  13.910211  14.818186  14.503028  13.204642  16.571662
    38  Na   5.182873   4.399667   5.269265   6.635842   2.599293
                   26         27         28         29         30
    26  O    0.000000
    27  O    2.469605   0.000000
    28  O    2.456285   2.469648   0.000000
    29  H    8.230731   9.260543   8.227171   0.000000
    30  H   12.207230  12.484091  12.206288   5.432504   0.000000
    31  H   13.224419  14.147641  13.221267   5.044597   4.308964
    32  H   10.999407  12.101449  10.995596   2.840939   5.028500
    33  H    7.346368   7.215934   7.346956   4.658912   5.367478
    34  H    3.052242   4.311763   3.047132   5.367477   9.743632
    35  H    3.927701   2.503510   3.931422   8.053164  10.409164
    36  H    5.828607   4.962566   5.831377   6.846842   8.141303
    37  Na  16.931205  17.385794  16.929558   9.297284   4.960063
    38  Na   2.532055   2.630513   2.531511  10.325969  14.320570
                   31         32         33         34         35
    31  H    0.000000
    32  H    2.505719   0.000000
    33  H    8.053164   6.846845   0.000000
    34  H   10.409163   8.141305   5.432504   0.000000
    35  H   12.605449  10.829013   5.044596   4.308965   0.000000
    36  H   10.829011   9.391215   2.840935   5.028500   2.505721
    37  Na   5.061937   7.402405  10.325912  14.320550  15.363485
    38  Na  15.363540  13.096363   9.297281   4.960122   5.061884
                   36         37         38
    36  H    0.000000
    37  Na  13.096298   0.000000
    38  Na   7.402372  19.089881   0.000000
 Stoichiometry    C16H8N2Na2O8S2
 Framework group  C1[X(C16H8N2Na2O8S2)]
 Deg. of freedom   108
 Full point group                 C1      NOp   1
 Largest Abelian subgroup         C1      NOp   1
 Largest concise Abelian subgroup C1      NOp   1
                         Standard orientation:                         
 ---------------------------------------------------------------------
 Center     Atomic      Atomic             Coordinates (Angstroms)
 Number     Number       Type             X           Y           Z
 ---------------------------------------------------------------------
      1          8           0        1.562761   -2.145548    0.000148
      2          6           0        1.747574   -0.925286    0.000818
      3          6           0        0.674195    0.114118    0.000434
      4          6           0       -0.674200   -0.114131    0.000165
      5          7           0       -1.268977   -1.356926    0.000090
      6          6           0       -2.649821   -1.226481   -0.000009
      7          6           0       -2.997016    0.149790   -0.000054
      8          6           0       -1.747578    0.925272   -0.000201
      9          8           0       -1.562765    2.145535    0.000152
     10          6           0       -4.333052    0.544940    0.000024
     11          6           0       -5.306129   -0.455268    0.000064
     12          6           0       -4.964241   -1.817248    0.000074
     13          6           0       -3.626734   -2.222582    0.000053
     14         16           0       -7.041428    0.029387   -0.000056
     15          8           0       -7.292473    0.852802    1.227191
     16          8           0       -7.875413   -1.210475    0.001552
     17          8           0       -7.293127    0.849977   -1.229090
     18          7           0        1.268973    1.356912    0.000568
     19          6           0        2.649816    1.226466    0.000476
     20          6           0        2.997011   -0.149803    0.000386
     21          6           0        4.333049   -0.544953   -0.000015
     22          6           0        5.306124    0.455254   -0.000186
     23          6           0        4.964236    1.817236   -0.000044
     24          6           0        3.626730    2.222568    0.000262
     25         16           0        7.041424   -0.029400   -0.000151
     26          8           0        7.293793   -0.848001    1.230030
     27          8           0        7.875406    1.210465   -0.004229
     28          8           0        7.291810   -0.854785   -1.226244
     29          1           0       -0.729364   -2.212335    0.000203
     30          1           0       -4.602706    1.596777    0.000052
     31          1           0       -5.762433   -2.553188    0.000166
     32          1           0       -3.363417   -3.276618    0.000131
     33          1           0        0.729360    2.212322    0.000489
     34          1           0        4.602700   -1.596790   -0.000221
     35          1           0        5.762428    2.553175   -0.000322
     36          1           0        3.363410    3.276604    0.000239
     37         11           0       -9.506717    0.853209   -0.000602
     38         11           0        9.506753   -0.853098   -0.000450
 ---------------------------------------------------------------------
 Rotational constants (GHZ):           0.6837841           0.0324626           0.0313625
 Standard basis: CC-pVTZ (5D, 7F)
 There are  1186 symmetry adapted cartesian basis functions of A   symmetry.
 There are  1028 symmetry adapted basis functions of A   symmetry.
  1028 basis functions,  1882 primitive gaussians,  1186 cartesian basis functions
   118 alpha electrons      118 beta electrons
       nuclear repulsion energy      3097.7128000550 Hartrees.
 NAtoms=   38 NActive=   38 NUniq=   38 SFac= 1.00D+00 NAtFMM=   60 NAOKFM=F Big=F
 Integral buffers will be    131072 words long.
 Raffenetti 2 integral format.
 Two-electron integral symmetry is turned on.
 Nuclear repulsion after empirical dispersion term =     3097.6431835543 Hartrees.
 One-electron integrals computed using PRISM.
 NBasis=  1028 RedAO= T EigKep=  2.01D-05  NBF=  1028
 NBsUse=  1028 1.00D-06 EigRej= -1.00D+00 NBFU=  1028
 Initial guess from the checkpoint file:  "447431_opt_pm6_Na.chk"
 B after Tr=     0.000000   -0.000000    0.000000
         Rot=    1.000000    0.000004   -0.000004    0.000017 Ang=   0.00 deg.
 ExpMin= 1.50D-02 ExpMax= 4.23D+05 ExpMxC= 1.33D+03 IAcc=3 IRadAn=         5 AccDes= 0.00D+00
 Harris functional with IExCor= 3630 and IRadAn=       5 diagonalized for initial guess.
 HarFok:  IExCor= 3630 AccDes= 0.00D+00 IRadAn=         5 IDoV= 1 UseB2=F ITyADJ=14
 ICtDFT=  3500011 ScaDFX=  1.000000  1.000000  1.000000  1.000000
 FoFCou: FMM=F IPFlag=           0 FMFlag=      100000 FMFlg1=           0
         NFxFlg=           0 DoJE=T BraDBF=F KetDBF=T FulRan=T
         wScrn=  0.000000 ICntrl=       500 IOpCl=  0 I1Cent=   200000004 NGrid=           0
         NMat0=    1 NMatS0=      1 NMatT0=    0 NMatD0=    1 NMtDS0=    0 NMtDT0=    0
 Petite list used in FoFCou.
 Requested convergence on RMS density matrix=1.00D-08 within 128 cycles.
 Requested convergence on MAX density matrix=1.00D-06.
 Requested convergence on             energy=1.00D-06.
 No special actions if energy rises.
 SCF Done:  E(RB97D) =  -2446.49932921     A.U. after   10 cycles
            NFock= 10  Conv=0.55D-08     -V/T= 2.0045
 Calling FoFJK, ICntrl=      2527 FMM=F ISym2X=0 I1Cent= 0 IOpClX= 0 NMat=1 NMatS=1 NMatT=0.
 ***** Axes restored to original set *****
 -------------------------------------------------------------------
 Center     Atomic                   Forces (Hartrees/Bohr)
 Number     Number              X              Y              Z
 -------------------------------------------------------------------
      1        8          -0.000054243   -0.000909963    0.000054994
      2        6          -0.000651742    0.001336152   -0.000154829
      3        6           0.001026361   -0.000318640    0.000062813
      4        6          -0.001026598    0.000318718   -0.000035070
      5        7           0.000663756   -0.000461745    0.000002469
      6        6          -0.000940987   -0.000213402    0.000003907
      7        6          -0.000193053    0.000563828   -0.000025711
      8        6           0.000652370   -0.001336302    0.000085274
      9        8           0.000054179    0.000909983   -0.000030380
     10        6          -0.000427816   -0.000015212   -0.000007467
     11        6           0.001712397   -0.000472319    0.000002271
     12        6          -0.000362357    0.000469022   -0.000000424
     13        6           0.000212372   -0.000139037    0.000001295
     14       16          -0.001568318   -0.000585539   -0.000007241
     15        8          -0.000291486    0.000038892    0.000226382
     16        8           0.000678811    0.000503687    0.000000590
     17        8          -0.000295635    0.000045248   -0.000220445
     18        7          -0.000663688    0.000461913   -0.000004787
     19        6           0.000940509    0.000212662   -0.000005869
     20        6           0.000191964   -0.000563595    0.000046774
     21        6           0.000429037    0.000015754    0.000012514
     22        6          -0.001712754    0.000471154   -0.000003398
     23        6           0.000361629   -0.000467816    0.000000706
     24        6          -0.000211215    0.000139161   -0.000002663
     25       16           0.001567808    0.000583532   -0.000013259
     26        8           0.000287130   -0.000039299    0.000227877
     27        8          -0.000677744   -0.000502990   -0.000000894
     28        8           0.000299034   -0.000043860   -0.000219631
     29        1           0.000137825   -0.000114976   -0.000000654
     30        1          -0.000001930    0.000134385    0.000000017
     31        1          -0.000202661   -0.000185197   -0.000000552
     32        1           0.000005188    0.000002711   -0.000000514
     33        1          -0.000137798    0.000115027   -0.000001519
     34        1           0.000001768   -0.000134577    0.000000059
     35        1           0.000202674    0.000185023    0.000001033
     36        1          -0.000005343   -0.000002695    0.000000762
     37       11           0.000540273    0.000160125    0.000001770
     38       11          -0.000539718   -0.000159815    0.000003797
 -------------------------------------------------------------------
 Cartesian Forces:  Max     0.001712754 RMS     0.000498139

 GradGradGradGradGradGradGradGradGradGradGradGradGradGradGradGradGradGrad
 Berny optimization.
 Using GEDIIS/GDIIS optimizer.
 FormGI is forming the generalized inverse of G from B-inverse, IUseBI=4.
 Internal  Forces:  Max     0.000944426 RMS     0.000229126
 Search for a local minimum.
 Step number   6 out of a maximum of  227
 All quantities printed in internal units (Hartrees-Bohrs-Radians)
 Mixed Optimization -- En-DIIS/RFO-DIIS
 Swapping is turned off.
 Update second derivatives using D2CorX and points    1    2    3    4    5
                                                      6
 DE= -4.33D-05 DEPred=-3.35D-05 R= 1.29D+00
 TightC=F SS=  1.41D+00  RLast= 4.71D-02 DXNew= 8.4853D-01 1.4128D-01
 Trust test= 1.29D+00 RLast= 4.71D-02 DXMaxT set to 5.05D-01
 ITU=  1  1  1  1  1  0
     Eigenvalues ---    0.00735   0.00736   0.00997   0.01014   0.01346
     Eigenvalues ---    0.01348   0.01372   0.01543   0.01546   0.01578
     Eigenvalues ---    0.01582   0.01688   0.01689   0.01711   0.01711
     Eigenvalues ---    0.01772   0.01773   0.01855   0.01855   0.02052
     Eigenvalues ---    0.02053   0.02080   0.02080   0.02121   0.02121
     Eigenvalues ---    0.02140   0.02140   0.02160   0.02160   0.02800
     Eigenvalues ---    0.04898   0.04899   0.06200   0.07202   0.07723
     Eigenvalues ---    0.11038   0.11041   0.11209   0.12118   0.15760
     Eigenvalues ---    0.15992   0.16000   0.16000   0.16000   0.16000
     Eigenvalues ---    0.16002   0.16036   0.16086   0.16463   0.17699
     Eigenvalues ---    0.17700   0.21160   0.21492   0.22441   0.22575
     Eigenvalues ---    0.23527   0.23729   0.23792   0.24362   0.24657
     Eigenvalues ---    0.24853   0.25000   0.25000   0.25000   0.25000
     Eigenvalues ---    0.25000   0.25005   0.25240   0.25684   0.26800
     Eigenvalues ---    0.28515   0.30423   0.32923   0.33471   0.33832
     Eigenvalues ---    0.34072   0.34356   0.34390   0.34608   0.35360
     Eigenvalues ---    0.35372   0.36448   0.37320   0.40925   0.42173
     Eigenvalues ---    0.42215   0.42732   0.42985   0.43007   0.44137
     Eigenvalues ---    0.45128   0.45134   0.45576   0.45758   0.45787
     Eigenvalues ---    0.45921   0.46794   0.46836   0.53976   0.66006
     Eigenvalues ---    0.70224   0.72460   0.74602   0.74657   0.78387
     Eigenvalues ---    0.84585   0.97399   1.02017
 En-DIIS/RFO-DIIS/Sim-DIIS IScMMF=       -3 using points:     6    5    4    3
 RFO step:  Lambda=-5.23900175D-05.
 DidBck=F Rises=F RFO-DIIS coefs:    1.31647    0.78143   -1.37218    0.27429
 Iteration  1 RMS(Cart)=  0.00618765 RMS(Int)=  0.00005715
 Iteration  2 RMS(Cart)=  0.00009754 RMS(Int)=  0.00001110
 Iteration  3 RMS(Cart)=  0.00000001 RMS(Int)=  0.00001110
 Variable       Old X    -DE/DX   Delta X   Delta X   Delta X     New X
                                 (Linear)    (Quad)   (Total)
    R1        2.33226  -0.00091   0.00010  -0.00099  -0.00089   2.33137
    R2        2.82355   0.00049  -0.00149   0.00238   0.00089   2.82443
    R3        2.77890  -0.00019  -0.00026  -0.00010  -0.00036   2.77854
    R4        2.58434  -0.00071   0.00009  -0.00084  -0.00075   2.58360
    R5        2.60364  -0.00038   0.00143  -0.00016   0.00127   2.60492
    R6        2.60364  -0.00038   0.00144  -0.00016   0.00127   2.60491
    R7        2.82355   0.00049  -0.00149   0.00238   0.00089   2.82443
    R8        2.62103  -0.00084   0.00273  -0.00182   0.00091   2.62194
    R9        1.91125  -0.00017   0.00006  -0.00006   0.00000   1.91125
   R10        2.68226  -0.00043   0.00098  -0.00062   0.00036   2.68261
   R11        2.63654   0.00002  -0.00078   0.00047  -0.00031   2.63623
   R12        2.77891  -0.00019  -0.00026  -0.00010  -0.00036   2.77855
   R13        2.63286  -0.00010   0.00014  -0.00009   0.00005   2.63291
   R14        2.33226  -0.00091   0.00010  -0.00099  -0.00089   2.33137
   R15        2.63703   0.00016  -0.00055   0.00054  -0.00001   2.63701
   R16        2.05196  -0.00013   0.00041  -0.00013   0.00027   2.05223
   R17        2.65362   0.00032  -0.00132   0.00104  -0.00028   2.65334
   R18        3.40474  -0.00094   0.00281  -0.00383  -0.00102   3.40372
   R19        2.64104  -0.00013   0.00100  -0.00053   0.00048   2.64151
   R20        2.05165  -0.00027   0.00063  -0.00043   0.00020   2.05185
   R21        2.05305   0.00000  -0.00016   0.00004  -0.00013   2.05293
   R22        2.83281   0.00004  -0.00148   0.00033  -0.00117   2.83164
   R23        2.82373   0.00080   0.00163   0.00071   0.00234   2.82607
   R24        2.83285   0.00002  -0.00151   0.00032  -0.00118   2.83167
   R25        4.91195  -0.00011   0.00151  -0.00071   0.00079   4.91275
   R26        4.78454   0.00034   0.01621   0.00108   0.01730   4.80183
   R27        4.78410   0.00034   0.01653   0.00106   0.01758   4.80168
   R28        2.62103  -0.00084   0.00273  -0.00182   0.00091   2.62194
   R29        1.91125  -0.00017   0.00006  -0.00006   0.00000   1.91125
   R30        2.68225  -0.00043   0.00097  -0.00062   0.00036   2.68261
   R31        2.63654   0.00002  -0.00078   0.00047  -0.00031   2.63623
   R32        2.63286  -0.00010   0.00014  -0.00009   0.00005   2.63291
   R33        2.63702   0.00016  -0.00055   0.00054  -0.00001   2.63701
   R34        2.05196  -0.00013   0.00041  -0.00013   0.00027   2.05224
   R35        2.65362   0.00031  -0.00132   0.00104  -0.00028   2.65334
   R36        3.40474  -0.00094   0.00281  -0.00383  -0.00101   3.40372
   R37        2.64103  -0.00013   0.00100  -0.00052   0.00048   2.64151
   R38        2.05165  -0.00027   0.00062  -0.00042   0.00020   2.05185
   R39        2.05305   0.00000  -0.00016   0.00004  -0.00013   2.05293
   R40        2.83279   0.00004  -0.00146   0.00033  -0.00114   2.83165
   R41        2.82374   0.00080   0.00163   0.00071   0.00234   2.82608
   R42        2.83286   0.00002  -0.00153   0.00032  -0.00120   2.83166
   R43        4.91195  -0.00011   0.00152  -0.00072   0.00080   4.91275
   R44        4.78489   0.00033   0.01582   0.00110   0.01693   4.80182
   R45        4.78386   0.00034   0.01687   0.00104   0.01792   4.80178
    A1        2.18980   0.00003  -0.00002  -0.00021  -0.00023   2.18957
    A2        2.27658   0.00022  -0.00082   0.00094   0.00012   2.27670
    A3        1.81680  -0.00025   0.00084  -0.00073   0.00012   1.81691
    A4        2.20459   0.00027  -0.00032   0.00075   0.00043   2.20502
    A5        1.89375  -0.00019   0.00057  -0.00076  -0.00018   1.89357
    A6        2.18485  -0.00008  -0.00025   0.00001  -0.00025   2.18460
    A7        2.18485  -0.00008  -0.00025   0.00001  -0.00025   2.18460
    A8        2.20459   0.00027  -0.00032   0.00075   0.00043   2.20502
    A9        1.89375  -0.00019   0.00057  -0.00076  -0.00018   1.89357
   A10        1.92297   0.00023  -0.00107   0.00076  -0.00030   1.92267
   A11        2.13245  -0.00006  -0.00067   0.00032  -0.00035   2.13210
   A12        2.22776  -0.00017   0.00174  -0.00109   0.00065   2.22841
   A13        1.91210   0.00014  -0.00034   0.00031  -0.00003   1.91207
   A14        2.25228  -0.00002  -0.00147   0.00065  -0.00082   2.25146
   A15        2.11880  -0.00013   0.00181  -0.00096   0.00085   2.11966
   A16        1.87916   0.00007  -0.00001   0.00041   0.00040   1.87955
   A17        2.10548   0.00013  -0.00151   0.00055  -0.00096   2.10452
   A18        2.29855  -0.00020   0.00152  -0.00096   0.00056   2.29911
   A19        1.81680  -0.00025   0.00084  -0.00073   0.00012   1.81692
   A20        2.18980   0.00003  -0.00002  -0.00021  -0.00023   2.18957
   A21        2.27658   0.00022  -0.00082   0.00094   0.00012   2.27670
   A22        2.05488   0.00022  -0.00043   0.00086   0.00043   2.05531
   A23        2.10932  -0.00008  -0.00017  -0.00027  -0.00045   2.10887
   A24        2.11898  -0.00014   0.00060  -0.00058   0.00001   2.11900
   A25        2.12400  -0.00044   0.00188  -0.00170   0.00018   2.12418
   A26        2.07009   0.00001  -0.00001   0.00021   0.00021   2.07030
   A27        2.08909   0.00044  -0.00188   0.00149  -0.00039   2.08870
   A28        2.11099   0.00009  -0.00080   0.00063  -0.00017   2.11082
   A29        2.06970  -0.00004   0.00111  -0.00044   0.00068   2.07037
   A30        2.10250  -0.00004  -0.00031  -0.00019  -0.00050   2.10200
   A31        2.05222   0.00014  -0.00096   0.00062  -0.00033   2.05188
   A32        2.12111  -0.00006  -0.00000  -0.00011  -0.00011   2.12100
   A33        2.10986  -0.00008   0.00096  -0.00051   0.00045   2.11030
   A34        1.88494  -0.00005   0.00162  -0.00070   0.00092   1.88586
   A35        1.89057   0.00025  -0.00143   0.00085  -0.00058   1.88999
   A36        1.88495  -0.00006   0.00164  -0.00070   0.00093   1.88589
   A37        1.94059  -0.00011  -0.00200   0.00093  -0.00106   1.93953
   A38        1.92027   0.00009   0.00232  -0.00137   0.00092   1.92119
   A39        1.94054  -0.00011  -0.00198   0.00093  -0.00104   1.93950
   A40        1.30117  -0.00044  -0.01304  -0.00070  -0.01376   1.28741
   A41        1.92297   0.00023  -0.00107   0.00077  -0.00030   1.92267
   A42        2.13245  -0.00006  -0.00067   0.00032  -0.00035   2.13210
   A43        2.22776  -0.00017   0.00174  -0.00109   0.00065   2.22841
   A44        1.91210   0.00014  -0.00034   0.00031  -0.00003   1.91207
   A45        2.25228  -0.00002  -0.00147   0.00065  -0.00082   2.25146
   A46        2.11880  -0.00013   0.00181  -0.00096   0.00085   2.11966
   A47        1.87916   0.00007  -0.00001   0.00041   0.00040   1.87956
   A48        2.29855  -0.00020   0.00152  -0.00096   0.00056   2.29911
   A49        2.10548   0.00013  -0.00151   0.00055  -0.00096   2.10452
   A50        2.05488   0.00022  -0.00042   0.00086   0.00043   2.05531
   A51        2.10932  -0.00008  -0.00018  -0.00027  -0.00045   2.10887
   A52        2.11899  -0.00014   0.00060  -0.00059   0.00001   2.11900
   A53        2.12400  -0.00044   0.00188  -0.00170   0.00018   2.12418
   A54        2.07009   0.00001  -0.00001   0.00021   0.00021   2.07030
   A55        2.08909   0.00044  -0.00187   0.00148  -0.00039   2.08870
   A56        2.11099   0.00009  -0.00080   0.00063  -0.00017   2.11082
   A57        2.06970  -0.00004   0.00111  -0.00044   0.00068   2.07037
   A58        2.10250  -0.00004  -0.00031  -0.00019  -0.00050   2.10200
   A59        2.05222   0.00014  -0.00096   0.00062  -0.00033   2.05188
   A60        2.12111  -0.00006  -0.00000  -0.00011  -0.00011   2.12100
   A61        2.10986  -0.00008   0.00096  -0.00051   0.00045   2.11030
   A62        1.88500  -0.00005   0.00161  -0.00069   0.00092   1.88591
   A63        1.89057   0.00025  -0.00142   0.00084  -0.00059   1.88998
   A64        1.88490  -0.00006   0.00165  -0.00071   0.00094   1.88584
   A65        1.94055  -0.00011  -0.00204   0.00096  -0.00107   1.93948
   A66        1.92028   0.00009   0.00232  -0.00136   0.00092   1.92120
   A67        1.94057  -0.00011  -0.00195   0.00091  -0.00102   1.93955
   A68        1.30112  -0.00044  -0.01303  -0.00070  -0.01374   1.28739
   A69        1.01295  -0.00003  -0.00350  -0.00065  -0.00413   1.00882
   A70        1.01293  -0.00003  -0.00350  -0.00065  -0.00413   1.00881
   A71        3.19174  -0.00020  -0.01447   0.00014  -0.01434   3.17740
   A72        3.19169  -0.00020  -0.01445   0.00014  -0.01432   3.17737
   A73        3.14168  -0.00000  -0.00008   0.00001  -0.00007   3.14161
   A74        3.14188  -0.00000  -0.00026   0.00003  -0.00023   3.14165
    D1        0.00079  -0.00003   0.00006  -0.00127  -0.00121  -0.00041
    D2       -3.14093  -0.00002   0.00005  -0.00109  -0.00103   3.14122
    D3        3.14117   0.00002   0.00005   0.00055   0.00059  -3.14142
    D4       -0.00056   0.00002   0.00004   0.00073   0.00077   0.00021
    D5        3.14079   0.00002  -0.00003   0.00126   0.00123  -3.14117
    D6       -0.00084   0.00003  -0.00002   0.00132   0.00130   0.00046
    D7        0.00050  -0.00002  -0.00002  -0.00068  -0.00070  -0.00020
    D8       -3.14113  -0.00002  -0.00001  -0.00062  -0.00063   3.14143
    D9       -0.00010   0.00001  -0.00001   0.00013   0.00013   0.00002
   D10        3.14158   0.00000  -0.00002   0.00003   0.00001   3.14159
   D11       -3.14154  -0.00000   0.00000  -0.00008  -0.00008   3.14157
   D12        0.00014  -0.00001  -0.00001  -0.00018  -0.00019  -0.00005
   D13        0.00041  -0.00002  -0.00005  -0.00051  -0.00056  -0.00015
   D14       -3.14144  -0.00001   0.00005  -0.00025  -0.00020   3.14154
   D15       -3.14131  -0.00001  -0.00006  -0.00033  -0.00039   3.14149
   D16        0.00002  -0.00000   0.00004  -0.00007  -0.00003  -0.00001
   D17        3.14145   0.00001  -0.00001   0.00021   0.00020  -3.14154
   D18       -0.00004   0.00000   0.00001   0.00003   0.00004   0.00001
   D19       -0.00022   0.00001  -0.00000   0.00030   0.00030   0.00008
   D20        3.14148   0.00000   0.00002   0.00012   0.00014  -3.14156
   D21       -3.14136  -0.00001   0.00001  -0.00033  -0.00032   3.14150
   D22       -0.00046   0.00001   0.00002   0.00062   0.00063   0.00017
   D23        0.00030  -0.00001   0.00000  -0.00042  -0.00042  -0.00011
   D24        3.14121   0.00001   0.00001   0.00053   0.00054  -3.14144
   D25        0.00004  -0.00000   0.00000  -0.00005  -0.00004  -0.00001
   D26       -3.14145  -0.00000   0.00000  -0.00017  -0.00016   3.14158
   D27        3.14152   0.00000  -0.00002   0.00015   0.00012  -3.14155
   D28        0.00003   0.00000  -0.00002   0.00003   0.00000   0.00003
   D29        0.00016  -0.00001  -0.00000  -0.00023  -0.00023  -0.00007
   D30       -3.14144  -0.00001  -0.00000  -0.00019  -0.00019   3.14155
   D31       -3.14153  -0.00000  -0.00000  -0.00012  -0.00012   3.14153
   D32        0.00005  -0.00000  -0.00000  -0.00008  -0.00009  -0.00004
   D33        3.14147   0.00000   0.00000   0.00016   0.00016  -3.14156
   D34       -0.00007   0.00000   0.00000   0.00011   0.00011   0.00004
   D35       -0.00000   0.00000   0.00000   0.00002   0.00003   0.00003
   D36       -3.14155  -0.00000   0.00000  -0.00002  -0.00002  -3.14156
   D37       -0.00028   0.00001  -0.00000   0.00038   0.00038   0.00011
   D38       -3.14113  -0.00001  -0.00000  -0.00063  -0.00064   3.14142
   D39        3.14133   0.00001   0.00000   0.00034   0.00035  -3.14151
   D40        0.00048  -0.00002  -0.00000  -0.00067  -0.00067  -0.00020
   D41       -0.00007   0.00000   0.00000   0.00009   0.00009   0.00002
   D42        3.14153   0.00000   0.00000   0.00001   0.00001   3.14154
   D43        3.14151   0.00001  -0.00000   0.00013   0.00013  -3.14154
   D44       -0.00008   0.00000   0.00000   0.00005   0.00005  -0.00003
   D45        0.00004  -0.00000   0.00000  -0.00004  -0.00004   0.00000
   D46       -3.14145  -0.00000   0.00001  -0.00005  -0.00004  -3.14149
   D47       -3.14155   0.00000   0.00000   0.00004   0.00004  -3.14151
   D48        0.00014   0.00000   0.00001   0.00003   0.00004   0.00018
   D49        0.00001  -0.00000  -0.00000  -0.00002  -0.00002  -0.00001
   D50        3.14153   0.00000  -0.00000   0.00002   0.00001   3.14154
   D51        3.14150  -0.00000  -0.00001  -0.00001  -0.00002   3.14148
   D52       -0.00016   0.00000  -0.00001   0.00003   0.00002  -0.00015
   D53       -1.03696  -0.00002  -0.00222   0.00121  -0.00100  -1.03796
   D54       -3.14051  -0.00000   0.00005   0.00002   0.00007  -3.14044
   D55        1.03919   0.00002   0.00231  -0.00118   0.00112   1.04030
   D56        2.10473  -0.00002  -0.00222   0.00120  -0.00100   2.10373
   D57        0.00119  -0.00000   0.00006   0.00001   0.00007   0.00125
   D58       -2.10231   0.00002   0.00231  -0.00119   0.00111  -2.10119
   D59       -0.00002   0.00000  -0.00000   0.00002   0.00002  -0.00000
   D60        3.14152   0.00000   0.00000   0.00007   0.00007   3.14159
   D61       -3.14155  -0.00000   0.00000  -0.00001  -0.00001  -3.14156
   D62       -0.00000   0.00000   0.00000   0.00003   0.00004   0.00003
   D63        0.60196   0.00004   0.00190   0.00132   0.00311   0.60507
   D64       -0.00008   0.00000   0.00004   0.00006   0.00010   0.00002
   D65        3.14132   0.00001   0.00002   0.00028   0.00030  -3.14156
   D66       -3.14140  -0.00001  -0.00006  -0.00021  -0.00028   3.14151
   D67        0.00001  -0.00000  -0.00008  -0.00000  -0.00008  -0.00007
   D68       -0.00028   0.00001  -0.00001   0.00041   0.00040   0.00012
   D69        3.14134   0.00001  -0.00002   0.00036   0.00034  -3.14150
   D70        3.14148   0.00001   0.00000   0.00022   0.00022  -3.14148
   D71       -0.00008   0.00001  -0.00001   0.00017   0.00016   0.00008
   D72       -3.14139  -0.00001   0.00001  -0.00029  -0.00028   3.14152
   D73        0.00011  -0.00001   0.00001  -0.00020  -0.00019  -0.00008
   D74       -0.00000  -0.00000  -0.00001  -0.00005  -0.00006  -0.00006
   D75        3.14150   0.00000  -0.00001   0.00003   0.00003   3.14152
   D76       -3.14144  -0.00001   0.00000  -0.00023  -0.00023   3.14151
   D77        0.00019  -0.00000  -0.00000  -0.00009  -0.00009   0.00009
   D78        0.00011  -0.00001   0.00001  -0.00016  -0.00015  -0.00004
   D79       -3.14145  -0.00000   0.00001  -0.00003  -0.00002  -3.14146
   D80       -0.00007   0.00000  -0.00000   0.00006   0.00005  -0.00001
   D81        3.14124   0.00000   0.00000   0.00008   0.00008   3.14133
   D82        3.14149  -0.00000  -0.00000  -0.00008  -0.00008   3.14141
   D83       -0.00039  -0.00000   0.00000  -0.00006  -0.00005  -0.00044
   D84       -0.00001   0.00000  -0.00001   0.00005   0.00004   0.00003
   D85       -3.14145  -0.00000   0.00001  -0.00003  -0.00002  -3.14147
   D86       -3.14132   0.00000  -0.00002   0.00003   0.00001  -3.14130
   D87        0.00042  -0.00000   0.00000  -0.00005  -0.00005   0.00038
   D88       -1.04079  -0.00002  -0.00236   0.00117  -0.00119  -1.04198
   D89        3.13886  -0.00000  -0.00003  -0.00006  -0.00009   3.13877
   D90        1.03537   0.00002   0.00216  -0.00122   0.00093   1.03630
   D91        2.10053  -0.00002  -0.00236   0.00119  -0.00116   2.09937
   D92       -0.00301   0.00000  -0.00002  -0.00004  -0.00006  -0.00307
   D93       -2.10650   0.00002   0.00217  -0.00120   0.00096  -2.10554
   D94        0.00004  -0.00000   0.00001  -0.00005  -0.00004   0.00001
   D95       -3.14145  -0.00000   0.00001  -0.00014  -0.00013  -3.14158
   D96        3.14148   0.00000  -0.00000   0.00003   0.00003   3.14151
   D97       -0.00001  -0.00000  -0.00000  -0.00006  -0.00006  -0.00007
   D98        0.60199   0.00004   0.00187   0.00132   0.00309   0.60507
         Item               Value     Threshold  Converged?
 Maximum Force            0.000944     0.000450     NO 
 RMS     Force            0.000229     0.000300     YES
 Maximum Displacement     0.055216     0.001800     NO 
 RMS     Displacement     0.006274     0.001200     NO 
 Predicted change in Energy=-2.532357D-05
 GradGradGradGradGradGradGradGradGradGradGradGradGradGradGradGradGradGrad

                          Input orientation:                          
 ---------------------------------------------------------------------
 Center     Atomic      Atomic             Coordinates (Angstroms)
 Number     Number       Type             X           Y           Z
 ---------------------------------------------------------------------
      1          8           0       -1.558144    2.149016   -0.000177
      2          6           0       -1.745783    0.929661   -0.000445
      3          6           0       -0.674294   -0.112365   -0.000148
      4          6           0        0.674292    0.112355    0.000007
      5          7           0        1.272247    1.354372   -0.000060
      6          6           0        2.653221    1.220258    0.000071
      7          6           0        2.996804   -0.157112    0.000238
      8          6           0        1.745780   -0.929671    0.000304
      9          8           0        1.558142   -2.149026    0.000279
     10          6           0        4.332194   -0.554537    0.000336
     11          6           0        5.307394    0.443590    0.000291
     12          6           0        4.968692    1.806212    0.000155
     13          6           0        3.631814    2.214476    0.000043
     14         16           0        7.041242   -0.044254    0.000255
     15          8           0        7.292236   -0.866648    1.227443
     16          8           0        7.877578    1.195520    0.001850
     17          8           0        7.292996   -0.863941   -1.228610
     18          7           0       -1.272249   -1.354383   -0.000109
     19          6           0       -2.653223   -1.220267   -0.000163
     20          6           0       -2.996806    0.157102   -0.000265
     21          6           0       -4.332198    0.554525   -0.000225
     22          6           0       -5.307396   -0.443601   -0.000136
     23          6           0       -4.968693   -1.806225   -0.000101
     24          6           0       -3.631816   -2.214488   -0.000118
     25         16           0       -7.041245    0.044242    0.000339
     26          8           0       -7.293331    0.861752    1.230569
     27          8           0       -7.877577   -1.195533   -0.003645
     28          8           0       -7.291910    0.868798   -1.225478
     29          1           0        0.734321    2.210845   -0.000227
     30          1           0        4.599626   -1.607090    0.000514
     31          1           0        5.768165    2.540915    0.000172
     32          1           0        3.370296    3.268891   -0.000056
     33          1           0       -0.734324   -2.210856    0.000032
     34          1           0       -4.599628    1.607079   -0.000423
     35          1           0       -5.768167   -2.540927   -0.000143
     36          1           0       -3.370296   -3.268902   -0.000105
     37         11           0        9.516971   -0.837522    0.000051
     38         11           0       -9.517000    0.837433    0.001157
 ---------------------------------------------------------------------
                    Distance matrix (angstroms):
                    1          2          3          4          5
     1  O    0.000000
     2  C    1.233707   0.000000
     3  C    2.427969   1.494626   0.000000
     4  C    3.021881   2.554360   1.367182   0.000000
     5  N    2.939825   3.047767   2.437281   1.378461   0.000000
     6  C    4.312562   4.408592   3.584444   2.267952   1.387471
     7  C    5.105466   4.865512   3.671371   2.338091   2.293181
     8  C    4.515997   3.955772   2.554359   1.494625   2.332614
     9  O    5.308898   4.515997   3.021880   2.427969   3.515044
    10  C    6.481148   6.256569   5.025977   3.718197   3.606551
    11  C    7.074186   7.069906   6.007469   4.644927   4.136658
    12  C    6.535833   6.771448   5.960221   4.616386   3.723958
    13  C    5.190371   5.528951   4.894564   3.628477   2.511441
    14  S    8.874677   8.840833   7.715837   6.368876   5.936115
    15  O    9.430298   9.296248   8.095773   6.801634   6.532991
    16  O    9.483776   9.627032   8.651305   7.284268   6.607241
    17  O    9.430251   9.296500   8.096400   6.802197   6.532968
    18  N    3.515044   2.332615   1.378462   2.437282   3.716424
    19  C    3.542777   2.333590   2.267952   3.584444   4.694473
    20  C    2.457126   1.470342   2.338091   3.671371   4.433764
    21  C    3.199652   2.613478   3.718199   5.025978   5.661232
    22  C    4.558350   3.817190   4.644928   6.007469   6.820881
    23  C    5.222621   4.227555   4.616386   5.960221   6.995620
    24  C    4.831178   3.666442   3.628478   4.894565   6.065195
    25  S    5.873199   5.368975   6.368877   7.715838   8.416091
    26  O    6.005343   5.682895   6.802588   8.096845   8.667539
    27  O    7.149913   6.489635   7.284267   8.651304   9.498490
    28  O    6.001365   5.680135   6.801246   8.095332   8.664999
    29  H    2.293299   2.791478   2.716892   2.099349   1.011390
    30  H    7.212937   6.833690   5.481645   4.285409   4.454403
    31  H    7.336783   7.684761   6.967437   5.643176   4.649856
    32  H    5.054073   5.625501   5.271775   4.151163   2.840281
    33  H    4.437022   3.299379   2.099349   2.716894   4.091110
    34  H    3.089388   2.933143   4.285410   5.481646   5.877310
    35  H    6.302369   5.312679   5.643177   6.967438   8.046165
    36  H    5.712943   4.501886   4.151162   5.271773   6.551936
    37  Na  11.470728  11.400551  10.217032   8.893550   8.531113
    38  Na   8.066204   7.771765   8.893569  10.217054  10.801624
                    6          7          8          9         10
     6  C    0.000000
     7  C    1.419576   0.000000
     8  C    2.333590   1.470343   0.000000
     9  O    3.542777   2.457126   1.233707   0.000000
    10  C    2.443122   1.393274   2.613477   3.199650   0.000000
    11  C    2.765475   2.387399   3.817191   4.558350   1.395447
    12  C    2.388462   2.782622   4.227555   5.222620   2.445049
    13  C    1.395032   2.455131   3.666441   4.831177   2.856216
    14  S    4.566587   4.046013   5.368974   5.873198   2.756688
    15  O    5.232789   4.523297   5.680935   6.002522   3.219481
    16  O    5.224415   5.064738   6.489637   7.149913   3.953789
    17  O    5.232691   4.524040   5.682090   6.004179   3.220619
    18  N    4.694474   4.433764   3.047766   2.939824   5.661231
    19  C    5.840763   5.749183   4.408591   4.312561   7.017068
    20  C    5.749183   6.001840   4.865511   5.105465   7.363468
    21  C    7.017070   7.363470   6.256569   6.481149   8.735085
    22  C    8.132641   8.309141   7.069905   7.074184   9.640229
    23  C    8.200803   8.134416   6.771447   6.535831   9.384734
    24  C    7.162344   6.940561   5.528950   5.190370   8.135164
    25  S    9.765536  10.040068   8.840832   8.874676  11.389190
    26  O   10.028785  10.413389   9.296680   9.430109  11.775915
    27  O   10.804340  10.923850   9.627030   9.483773  12.226586
    28  O   10.026521  10.412132   9.296067   9.430437  11.774901
    29  H    2.159500   3.275065   3.299378   4.437021   4.537844
    30  H    3.432548   2.161359   2.933144   3.089389   1.085996
    31  H    3.383343   3.867789   5.312678   6.302368   3.412307
    32  H    2.170506   3.446302   4.501886   5.712944   3.942569
    33  H    4.821618   4.259012   2.791478   2.293299   5.330385
    34  H    7.263157   7.798599   6.833689   7.212936   9.189670
    35  H    9.223138   9.083352   7.684760   7.336783  10.293835
    36  H    7.512343   7.086832   5.625498   5.054069   8.166770
    37  Na   7.165579   6.555573   7.771738   8.066165   5.192494
    38  Na  12.176241  12.553263  11.400565  11.470733  13.918972
                   11         12         13         14         15
    11  C    0.000000
    12  C    1.404086   0.000000
    13  C    2.437952   1.397828   0.000000
    14  S    1.801172   2.778433   4.089751   0.000000
    15  O    2.676233   3.748236   4.939487   1.498440   0.000000
    16  O    2.677918   2.972299   4.366324   1.495493   2.469259
    17  O    2.676274   3.747261   4.938674   1.498457   2.456055
    18  N    6.820880   6.995620   6.065194   8.416090   8.665747
    19  C    8.132641   8.200803   7.162343   9.765534  10.027174
    20  C    8.309140   8.134416   6.940561  10.040067  10.412479
    21  C    9.640231   9.384736   8.135165  11.389191  11.775159
    22  C   10.651802  10.519489   9.326031  12.355094  12.666359
    23  C   10.519489  10.573615   9.493933  12.138496  12.357996
    24  C    9.326031   9.493933   8.507411  10.891469  11.075130
    25  S   12.355095  12.138498  10.891469  14.082765  14.414721
    26  O   12.667546  12.359738  11.077131  14.415773  14.687618
    27  O   13.286467  13.192313  12.003927  14.963176  15.223238
    28  O   12.665930  12.357317  11.074316  14.414414  14.890464
    29  H    4.902672   4.253660   2.897495   6.697964   7.347407
    30  H    2.169383   3.433196   3.942211   2.898956   3.050206
    31  H    2.147344   1.085793   2.161147   2.881636   3.929437
    32  H    3.425591   2.166633   1.086361   4.944974   5.830184
    33  H    6.599125   6.975760   6.216649   8.071778   8.230377
    34  H    9.975109   9.570392   8.253821  11.757413  12.208334
    35  H   11.470632  11.583512  10.534396  13.050453  13.224383
    36  H    9.438480   9.761941   8.893648  10.899471  10.998513
    37  Na   4.400203   5.260815   6.629463   2.599713   2.541020
    38  Na  14.829626  14.518052  13.220725  16.581700  16.939838
                   16         17         18         19         20
    16  O    0.000000
    17  O    2.469241   0.000000
    18  N    9.498491   8.666785   0.000000
    19  C   10.804341  10.028126   1.387471   0.000000
    20  C   10.923851  10.413038   2.293181   1.419576   0.000000
    21  C   12.226589  11.775657   3.606552   2.443122   1.393276
    22  C   13.286469  12.667112   4.136658   2.765474   2.387399
    23  C   13.192314  12.359051   3.723958   2.388462   2.782623
    24  C   12.003928  11.076312   2.511441   1.395033   2.455132
    25  S   14.963179  14.415463   5.936116   4.566588   4.046014
    26  O   15.224244  14.892498   6.532935   5.232600   4.524556
    27  O   15.935560  15.223560   6.607239   5.224414   5.064737
    28  O   15.222563  14.687473   6.533022   5.232877   4.522784
    29  H    7.215054   7.347071   4.091109   4.821617   4.259010
    30  H    4.312724   3.052418   5.877310   7.263157   7.798599
    31  H    2.501942   3.927857   8.046165   9.223137   9.083351
    32  H    4.961295   5.828998   6.551937   7.512345   7.086834
    33  H    9.261115   8.231744   1.011390   2.159500   3.275065
    34  H   12.483992  12.208558   4.454403   3.432547   2.161359
    35  H   14.148052  13.225558   4.649857   3.383344   3.867790
    36  H   12.101476  10.999947   2.840279   2.170506   3.446301
    37  Na   2.611681   2.540939  10.801593  12.176211  12.553242
    38  Na  17.398263  16.940572   8.531119   7.165583   6.555593
                   21         22         23         24         25
    21  C    0.000000
    22  C    1.395446   0.000000
    23  C    2.445050   1.404088   0.000000
    24  C    2.856216   2.437952   1.397827   0.000000
    25  S    2.756688   1.801173   2.778434   4.089751   0.000000
    26  O    3.221420   2.676287   3.746543   4.938069   1.498444
    27  O    3.953787   2.677918   2.972299   4.366322   1.495496
    28  O    3.218681   2.676219   3.748950   4.940085   1.498450
    29  H    5.330386   6.599124   6.975760   6.216649   8.071778
    30  H    9.189671   9.975109   9.570391   8.253821  11.757414
    31  H   10.293836  11.470632  11.583512  10.534396  13.050454
    32  H    8.166774   9.438482   9.761944   8.893651  10.899475
    33  H    4.537844   4.902671   4.253659   2.897494   6.697964
    34  H    1.085996   2.169384   3.433198   3.942212   2.898957
    35  H    3.412306   2.147344   1.085793   2.161147   2.881637
    36  H    3.942569   3.425592   2.166633   1.086362   4.944976
    37  Na  13.918954  14.829600  14.518019  13.220690  16.581678
    38  Na   5.192516   4.400206   5.260800   6.629451   2.599715
                   26         27         28         29         30
    26  O    0.000000
    27  O    2.469220   0.000000
    28  O    2.456057   2.469280   0.000000
    29  H    8.232746   9.261113   8.229381   0.000000
    30  H   12.208629  12.483990  12.208263   5.432974   0.000000
    31  H   13.226342  14.148050  13.223605   5.044653   4.309458
    32  H   11.000986  12.101478  10.997488   2.840392   5.028562
    33  H    7.346816   7.215051   7.347658   4.659223   5.368012
    34  H    3.053995   4.312725   3.048639   5.368012   9.744596
    35  H    3.926704   2.501941   3.930581   8.053676  10.409763
    36  H    5.828126   4.961296   5.831051   6.846569   8.141331
    37  Na  16.940719  17.398233  16.939655   9.296638   4.977200
    38  Na   2.541014   2.611643   2.540993  10.342914  14.326717
                   31         32         33         34         35
    31  H    0.000000
    32  H    2.505937   0.000000
    33  H    8.053676   6.846571   0.000000
    34  H   10.409764   8.141334   5.432974   0.000000
    35  H   12.606033  10.828919   5.044652   4.309459   0.000000
    36  H   10.828917   9.390331   2.840389   5.028563   2.505939
    37  Na   5.046523   7.392174  10.342877  14.326704  15.379760
    38  Na  15.379796  13.114664   9.296638   4.977239   5.046491
                   36         37         38
    36  H    0.000000
    37  Na  13.114620   0.000000
    38  Na   7.392155  19.107526   0.000000
 Stoichiometry    C16H8N2Na2O8S2
 Framework group  C1[X(C16H8N2Na2O8S2)]
 Deg. of freedom   108
 Full point group                 C1      NOp   1
 Largest Abelian subgroup         C1      NOp   1
 Largest concise Abelian subgroup C1      NOp   1
                         Standard orientation:                         
 ---------------------------------------------------------------------
 Center     Atomic      Atomic             Coordinates (Angstroms)
 Number     Number       Type             X           Y           Z
 ---------------------------------------------------------------------
      1          8           0        1.560452   -2.147349   -0.000339
      2          6           0        1.746779   -0.927793   -0.000607
      3          6           0        0.674171    0.113081   -0.000311
      4          6           0       -0.674174   -0.113090   -0.000155
      5          7           0       -1.270792   -1.355749   -0.000222
      6          6           0       -2.651909   -1.223120   -0.000091
      7          6           0       -2.996973    0.153879    0.000076
      8          6           0       -1.746781    0.927783    0.000141
      9          8           0       -1.560455    2.147339    0.000116
     10          6           0       -4.332790    0.549867    0.000173
     11          6           0       -5.306917   -0.449308    0.000128
     12          6           0       -4.966749   -1.811565   -0.000008
     13          6           0       -3.629432   -2.218391   -0.000119
     14         16           0       -7.041288    0.036671    0.000092
     15          8           0       -7.293167    0.858794    1.227281
     16          8           0       -7.876290   -1.204002    0.001688
     17          8           0       -7.293923    0.856087   -1.228772
     18          7           0        1.270789    1.355740   -0.000271
     19          6           0        2.651906    1.223111   -0.000325
     20          6           0        2.996970   -0.153888   -0.000428
     21          6           0        4.332789   -0.549875   -0.000387
     22          6           0        5.306914    0.449300   -0.000298
     23          6           0        4.966745    1.811558   -0.000263
     24          6           0        3.629430    2.218383   -0.000280
     25         16           0        7.041286   -0.036678    0.000177
     26          8           0        7.294251   -0.853916    1.230407
     27          8           0        7.876284    1.203995   -0.003807
     28          8           0        7.292837   -0.860964   -1.225640
     29          1           0       -0.731945   -2.211643   -0.000389
     30          1           0       -4.601354    1.602132    0.000352
     31          1           0       -5.765431   -2.547128    0.000010
     32          1           0       -3.366781   -3.272524   -0.000219
     33          1           0        0.731943    2.211635   -0.000131
     34          1           0        4.601352   -1.602141   -0.000585
     35          1           0        5.765428    2.547120   -0.000305
     36          1           0        3.366775    3.272515   -0.000268
     37         11           0       -9.517869    0.827276   -0.000111
     38         11           0        9.517893   -0.827206    0.000995
 ---------------------------------------------------------------------
 Rotational constants (GHZ):           0.6863431           0.0324374           0.0313442
 Standard basis: CC-pVTZ (5D, 7F)
 There are  1186 symmetry adapted cartesian basis functions of A   symmetry.
 There are  1028 symmetry adapted basis functions of A   symmetry.
  1028 basis functions,  1882 primitive gaussians,  1186 cartesian basis functions
   118 alpha electrons      118 beta electrons
       nuclear repulsion energy      3097.4951581807 Hartrees.
 NAtoms=   38 NActive=   38 NUniq=   38 SFac= 1.00D+00 NAtFMM=   60 NAOKFM=F Big=F
 Integral buffers will be    131072 words long.
 Raffenetti 2 integral format.
 Two-electron integral symmetry is turned on.
 Nuclear repulsion after empirical dispersion term =     3097.4254554944 Hartrees.
 One-electron integrals computed using PRISM.
 NBasis=  1028 RedAO= T EigKep=  2.01D-05  NBF=  1028
 NBsUse=  1028 1.00D-06 EigRej= -1.00D+00 NBFU=  1028
 Initial guess from the checkpoint file:  "447431_opt_pm6_Na.chk"
 B after Tr=    -0.000000    0.000000   -0.000000
         Rot=    1.000000    0.000010    0.000005    0.000016 Ang=   0.00 deg.
 ExpMin= 1.50D-02 ExpMax= 4.23D+05 ExpMxC= 1.33D+03 IAcc=3 IRadAn=         5 AccDes= 0.00D+00
 Harris functional with IExCor= 3630 and IRadAn=       5 diagonalized for initial guess.
 HarFok:  IExCor= 3630 AccDes= 0.00D+00 IRadAn=         5 IDoV= 1 UseB2=F ITyADJ=14
 ICtDFT=  3500011 ScaDFX=  1.000000  1.000000  1.000000  1.000000
 FoFCou: FMM=F IPFlag=           0 FMFlag=      100000 FMFlg1=           0
         NFxFlg=           0 DoJE=T BraDBF=F KetDBF=T FulRan=T
         wScrn=  0.000000 ICntrl=       500 IOpCl=  0 I1Cent=   200000004 NGrid=           0
         NMat0=    1 NMatS0=      1 NMatT0=    0 NMatD0=    1 NMtDS0=    0 NMtDT0=    0
 Petite list used in FoFCou.
 Requested convergence on RMS density matrix=1.00D-08 within 128 cycles.
 Requested convergence on MAX density matrix=1.00D-06.
 Requested convergence on             energy=1.00D-06.
 No special actions if energy rises.
 SCF Done:  E(RB97D) =  -2446.49936095     A.U. after   10 cycles
            NFock= 10  Conv=0.31D-08     -V/T= 2.0045
 Calling FoFJK, ICntrl=      2527 FMM=F ISym2X=0 I1Cent= 0 IOpClX= 0 NMat=1 NMatS=1 NMatT=0.
 ***** Axes restored to original set *****
 -------------------------------------------------------------------
 Center     Atomic                   Forces (Hartrees/Bohr)
 Number     Number              X              Y              Z
 -------------------------------------------------------------------
      1        8           0.000003810   -0.000370091   -0.000027019
      2        6          -0.000481298    0.000781525    0.000069375
      3        6           0.000447205   -0.000777440   -0.000025824
      4        6          -0.000447583    0.000777452    0.000012634
      5        7           0.000768216   -0.001028990   -0.000000304
      6        6          -0.001538539   -0.000222019   -0.000002359
      7        6           0.000023499    0.000932778    0.000009500
      8        6           0.000481778   -0.000781805   -0.000031182
      9        8          -0.000003825    0.000370035    0.000011395
     10        6          -0.000475289   -0.000266415    0.000003416
     11        6           0.001674046   -0.000418195   -0.000000956
     12        6          -0.000604841    0.000750105   -0.000000667
     13        6           0.000467724   -0.000305308   -0.000000458
     14       16          -0.001034926   -0.000376074   -0.000008120
     15        8          -0.000222038   -0.000011878    0.000392109
     16        8           0.000363284    0.000392927    0.000000431
     17        8          -0.000223476   -0.000005185   -0.000384868
     18        7          -0.000768078    0.001029186    0.000000101
     19        6           0.001538122    0.000221431    0.000003232
     20        6          -0.000024546   -0.000932631   -0.000019655
     21        6           0.000476573    0.000266799   -0.000006574
     22        6          -0.001674467    0.000417527    0.000001813
     23        6           0.000604182   -0.000749072    0.000001530
     24        6          -0.000466489    0.000305473    0.000001288
     25       16           0.001035232    0.000374102   -0.000006256
     26        8           0.000219650    0.000009448    0.000392090
     27        8          -0.000362683   -0.000391912   -0.000000892
     28        8           0.000224435    0.000008305   -0.000384829
     29        1           0.000192432   -0.000096136    0.000001404
     30        1           0.000014305    0.000220730    0.000000068
     31        1          -0.000225295   -0.000288014    0.000000205
     32        1           0.000023422    0.000039342    0.000000126
     33        1          -0.000192428    0.000096274   -0.000000232
     34        1          -0.000014466   -0.000221033   -0.000000246
     35        1           0.000225342    0.000287876   -0.000000542
     36        1          -0.000023584   -0.000039296   -0.000000337
     37       11           0.000337742    0.000058385    0.000000317
     38       11          -0.000337149   -0.000058201    0.000000286
 -------------------------------------------------------------------
 Cartesian Forces:  Max     0.001674467 RMS     0.000486392

 GradGradGradGradGradGradGradGradGradGradGradGradGradGradGradGradGradGrad
 Berny optimization.
 Using GEDIIS/GDIIS optimizer.
 FormGI is forming the generalized inverse of G from B-inverse, IUseBI=4.
 Internal  Forces:  Max     0.001173372 RMS     0.000233676
 Search for a local minimum.
 Step number   7 out of a maximum of  227
 All quantities printed in internal units (Hartrees-Bohrs-Radians)
 Mixed Optimization -- En-DIIS/RFO-DIIS
 Swapping is turned off.
 Update second derivatives using D2CorX and points    1    2    3    4    5
                                                      6    7
 DE= -3.17D-05 DEPred=-2.53D-05 R= 1.25D+00
 TightC=F SS=  1.41D+00  RLast= 4.61D-02 DXNew= 8.4853D-01 1.3845D-01
 Trust test= 1.25D+00 RLast= 4.61D-02 DXMaxT set to 5.05D-01
 ITU=  1  1  1  1  1  1  0
     Eigenvalues ---    0.00729   0.00736   0.00935   0.01014   0.01241
     Eigenvalues ---    0.01348   0.01348   0.01543   0.01546   0.01578
     Eigenvalues ---    0.01585   0.01688   0.01690   0.01710   0.01711
     Eigenvalues ---    0.01772   0.01773   0.01855   0.01855   0.02052
     Eigenvalues ---    0.02053   0.02080   0.02080   0.02121   0.02121
     Eigenvalues ---    0.02140   0.02140   0.02160   0.02160   0.02800
     Eigenvalues ---    0.04892   0.04892   0.06195   0.07254   0.07730
     Eigenvalues ---    0.11087   0.11093   0.11191   0.12169   0.15736
     Eigenvalues ---    0.15997   0.16000   0.16000   0.16000   0.16000
     Eigenvalues ---    0.16002   0.16128   0.16135   0.16476   0.17599
     Eigenvalues ---    0.17600   0.19385   0.21422   0.22441   0.22510
     Eigenvalues ---    0.23527   0.23729   0.23800   0.24297   0.24657
     Eigenvalues ---    0.24879   0.25000   0.25000   0.25000   0.25000
     Eigenvalues ---    0.25000   0.25009   0.25284   0.25618   0.26569
     Eigenvalues ---    0.28515   0.30378   0.32923   0.33471   0.33813
     Eigenvalues ---    0.34072   0.34348   0.34391   0.34685   0.35360
     Eigenvalues ---    0.35378   0.36448   0.37174   0.40925   0.42197
     Eigenvalues ---    0.42215   0.42780   0.42986   0.43004   0.44138
     Eigenvalues ---    0.45128   0.45148   0.45575   0.45763   0.45787
     Eigenvalues ---    0.45935   0.46787   0.46836   0.55207   0.66263
     Eigenvalues ---    0.71593   0.72470   0.74564   0.74627   0.78387
     Eigenvalues ---    0.79627   0.96068   1.02017
 En-DIIS/RFO-DIIS/Sim-DIIS IScMMF=       -3 using points:     7    6    5    4    3
 RFO step:  Lambda=-3.47854868D-05.
 DidBck=F Rises=F RFO-DIIS coefs:    1.39315    0.19001   -0.75737   -0.06499    0.23920
 Iteration  1 RMS(Cart)=  0.00358094 RMS(Int)=  0.00002006
 Iteration  2 RMS(Cart)=  0.00003099 RMS(Int)=  0.00000411
 Iteration  3 RMS(Cart)=  0.00000000 RMS(Int)=  0.00000411
 Variable       Old X    -DE/DX   Delta X   Delta X   Delta X     New X
                                 (Linear)    (Quad)   (Total)
    R1        2.33137  -0.00036  -0.00147   0.00044  -0.00103   2.33034
    R2        2.82443   0.00031   0.00192  -0.00000   0.00191   2.82635
    R3        2.77854  -0.00014  -0.00063   0.00031  -0.00032   2.77823
    R4        2.58360  -0.00047  -0.00157   0.00037  -0.00120   2.58240
    R5        2.60492  -0.00081   0.00111  -0.00133  -0.00022   2.60469
    R6        2.60491  -0.00081   0.00111  -0.00133  -0.00022   2.60469
    R7        2.82443   0.00031   0.00192  -0.00000   0.00192   2.82635
    R8        2.62194  -0.00117   0.00008  -0.00148  -0.00140   2.62054
    R9        1.91125  -0.00018  -0.00019  -0.00005  -0.00024   1.91101
   R10        2.68261  -0.00058  -0.00014  -0.00057  -0.00071   2.68190
   R11        2.63623   0.00011  -0.00029   0.00035   0.00006   2.63629
   R12        2.77855  -0.00014  -0.00063   0.00031  -0.00032   2.77823
   R13        2.63291  -0.00012  -0.00014  -0.00004  -0.00018   2.63273
   R14        2.33137  -0.00036  -0.00148   0.00044  -0.00103   2.33034
   R15        2.63701   0.00016   0.00016   0.00017   0.00032   2.63734
   R16        2.05223  -0.00021   0.00017  -0.00036  -0.00019   2.05205
   R17        2.65334   0.00043  -0.00000   0.00071   0.00071   2.65405
   R18        3.40372  -0.00076  -0.00284  -0.00038  -0.00322   3.40050
   R19        2.64151  -0.00028   0.00031  -0.00056  -0.00026   2.64125
   R20        2.05185  -0.00036   0.00000  -0.00050  -0.00050   2.05135
   R21        2.05293   0.00003  -0.00013   0.00012  -0.00001   2.05292
   R22        2.83164   0.00020  -0.00069   0.00024  -0.00046   2.83119
   R23        2.82607   0.00053   0.00189   0.00009   0.00197   2.82805
   R24        2.83167   0.00020  -0.00070   0.00022  -0.00047   2.83121
   R25        4.91275  -0.00012   0.00078   0.00031   0.00108   4.91383
   R26        4.80183   0.00027   0.01208   0.00095   0.01304   4.81487
   R27        4.80168   0.00026   0.01228   0.00092   0.01320   4.81488
   R28        2.62194  -0.00117   0.00008  -0.00148  -0.00140   2.62054
   R29        1.91125  -0.00018  -0.00019  -0.00005  -0.00024   1.91101
   R30        2.68261  -0.00058  -0.00014  -0.00057  -0.00070   2.68190
   R31        2.63623   0.00011  -0.00029   0.00035   0.00006   2.63629
   R32        2.63291  -0.00012  -0.00014  -0.00004  -0.00018   2.63273
   R33        2.63701   0.00016   0.00016   0.00017   0.00032   2.63733
   R34        2.05224  -0.00021   0.00017  -0.00036  -0.00019   2.05205
   R35        2.65334   0.00043  -0.00001   0.00071   0.00071   2.65405
   R36        3.40372  -0.00077  -0.00284  -0.00038  -0.00322   3.40050
   R37        2.64151  -0.00028   0.00031  -0.00056  -0.00026   2.64125
   R38        2.05185  -0.00036   0.00000  -0.00050  -0.00050   2.05135
   R39        2.05293   0.00003  -0.00013   0.00012  -0.00001   2.05292
   R40        2.83165   0.00020  -0.00067   0.00024  -0.00044   2.83121
   R41        2.82608   0.00053   0.00188   0.00009   0.00197   2.82805
   R42        2.83166   0.00021  -0.00071   0.00023  -0.00048   2.83118
   R43        4.91275  -0.00012   0.00078   0.00031   0.00109   4.91384
   R44        4.80182   0.00026   0.01184   0.00098   0.01281   4.81463
   R45        4.80178   0.00026   0.01251   0.00089   0.01339   4.81518
    A1        2.18957   0.00009  -0.00036   0.00020  -0.00016   2.18941
    A2        2.27670   0.00023   0.00056   0.00019   0.00075   2.27745
    A3        1.81691  -0.00032  -0.00020  -0.00039  -0.00059   1.81632
    A4        2.20502   0.00020   0.00100  -0.00019   0.00080   2.20582
    A5        1.89357  -0.00015  -0.00054  -0.00002  -0.00056   1.89301
    A6        2.18460  -0.00005  -0.00046   0.00021  -0.00025   2.18435
    A7        2.18460  -0.00005  -0.00046   0.00021  -0.00025   2.18435
    A8        2.20502   0.00020   0.00100  -0.00019   0.00080   2.20582
    A9        1.89357  -0.00015  -0.00054  -0.00002  -0.00056   1.89301
   A10        1.92267   0.00033  -0.00001   0.00047   0.00046   1.92314
   A11        2.13210  -0.00006  -0.00034   0.00044   0.00010   2.13220
   A12        2.22841  -0.00027   0.00035  -0.00091  -0.00056   2.22785
   A13        1.91207   0.00017   0.00012   0.00021   0.00033   1.91240
   A14        2.25146   0.00010  -0.00072   0.00088   0.00016   2.25162
   A15        2.11966  -0.00027   0.00060  -0.00109  -0.00049   2.11917
   A16        1.87955  -0.00002   0.00063  -0.00027   0.00036   1.87991
   A17        2.10452   0.00030  -0.00082   0.00105   0.00023   2.10475
   A18        2.29911  -0.00028   0.00019  -0.00078  -0.00059   2.29852
   A19        1.81692  -0.00032  -0.00020  -0.00039  -0.00059   1.81632
   A20        2.18957   0.00009  -0.00036   0.00020  -0.00016   2.18941
   A21        2.27670   0.00023   0.00056   0.00019   0.00075   2.27745
   A22        2.05531   0.00015   0.00088  -0.00006   0.00082   2.05614
   A23        2.10887  -0.00001  -0.00068   0.00041  -0.00027   2.10860
   A24        2.11900  -0.00015  -0.00020  -0.00035  -0.00055   2.11845
   A25        2.12418  -0.00050  -0.00060  -0.00081  -0.00141   2.12278
   A26        2.07030  -0.00010   0.00050  -0.00064  -0.00014   2.07016
   A27        2.08870   0.00060   0.00010   0.00145   0.00155   2.09025
   A28        2.11082   0.00011   0.00011   0.00037   0.00048   2.11130
   A29        2.07037  -0.00012   0.00057  -0.00070  -0.00013   2.07024
   A30        2.10200   0.00001  -0.00068   0.00033  -0.00035   2.10164
   A31        2.05188   0.00021  -0.00018   0.00054   0.00036   2.05224
   A32        2.12100  -0.00007  -0.00016  -0.00002  -0.00018   2.12082
   A33        2.11030  -0.00014   0.00034  -0.00052  -0.00018   2.11012
   A34        1.88586  -0.00011   0.00081  -0.00059   0.00023   1.88609
   A35        1.88999   0.00010  -0.00049   0.00009  -0.00041   1.88958
   A36        1.88589  -0.00011   0.00082  -0.00059   0.00023   1.88612
   A37        1.93953  -0.00004  -0.00098   0.00009  -0.00088   1.93865
   A38        1.92119   0.00019   0.00088   0.00086   0.00173   1.92292
   A39        1.93950  -0.00004  -0.00097   0.00008  -0.00088   1.93862
   A40        1.28741  -0.00010  -0.00968   0.00065  -0.00903   1.27838
   A41        1.92267   0.00033  -0.00001   0.00047   0.00046   1.92314
   A42        2.13210  -0.00006  -0.00034   0.00044   0.00009   2.13220
   A43        2.22841  -0.00027   0.00035  -0.00091  -0.00056   2.22785
   A44        1.91207   0.00017   0.00012   0.00021   0.00033   1.91240
   A45        2.25146   0.00011  -0.00072   0.00088   0.00016   2.25162
   A46        2.11966  -0.00027   0.00060  -0.00109  -0.00049   2.11917
   A47        1.87956  -0.00002   0.00063  -0.00027   0.00036   1.87991
   A48        2.29911  -0.00028   0.00019  -0.00078  -0.00059   2.29853
   A49        2.10452   0.00030  -0.00082   0.00105   0.00023   2.10475
   A50        2.05531   0.00015   0.00088  -0.00006   0.00082   2.05614
   A51        2.10887  -0.00001  -0.00068   0.00041  -0.00027   2.10860
   A52        2.11900  -0.00015  -0.00020  -0.00035  -0.00055   2.11845
   A53        2.12418  -0.00050  -0.00060  -0.00081  -0.00141   2.12278
   A54        2.07030  -0.00010   0.00049  -0.00064  -0.00014   2.07016
   A55        2.08870   0.00060   0.00010   0.00145   0.00155   2.09025
   A56        2.11082   0.00011   0.00011   0.00037   0.00048   2.11130
   A57        2.07037  -0.00012   0.00057  -0.00070  -0.00013   2.07024
   A58        2.10200   0.00001  -0.00069   0.00033  -0.00035   2.10165
   A59        2.05188   0.00021  -0.00018   0.00054   0.00036   2.05224
   A60        2.12100  -0.00007  -0.00016  -0.00002  -0.00018   2.12082
   A61        2.11030  -0.00014   0.00034  -0.00052  -0.00018   2.11012
   A62        1.88591  -0.00011   0.00081  -0.00059   0.00022   1.88614
   A63        1.88998   0.00010  -0.00049   0.00009  -0.00040   1.88958
   A64        1.88584  -0.00011   0.00082  -0.00059   0.00023   1.88607
   A65        1.93948  -0.00004  -0.00099   0.00008  -0.00090   1.93858
   A66        1.92120   0.00019   0.00088   0.00086   0.00173   1.92292
   A67        1.93955  -0.00004  -0.00095   0.00009  -0.00086   1.93869
   A68        1.28739  -0.00010  -0.00966   0.00065  -0.00902   1.27837
   A69        1.00882   0.00009  -0.00274   0.00021  -0.00252   1.00629
   A70        1.00881   0.00009  -0.00274   0.00021  -0.00252   1.00629
   A71        3.17740   0.00000  -0.01017   0.00074  -0.00944   3.16796
   A72        3.17737   0.00000  -0.01016   0.00074  -0.00942   3.16795
   A73        3.14161   0.00000  -0.00005   0.00001  -0.00004   3.14157
   A74        3.14165   0.00000  -0.00016   0.00002  -0.00014   3.14151
    D1       -0.00041   0.00001   0.00014   0.00027   0.00041  -0.00001
    D2        3.14122   0.00001   0.00010   0.00029   0.00039  -3.14158
    D3       -3.14142  -0.00001  -0.00010   0.00009  -0.00002  -3.14144
    D4        0.00021  -0.00001  -0.00015   0.00011  -0.00004   0.00017
    D5       -3.14117  -0.00001  -0.00013  -0.00025  -0.00038  -3.14155
    D6        0.00046  -0.00001  -0.00015  -0.00020  -0.00036   0.00010
    D7       -0.00020   0.00001   0.00013  -0.00006   0.00007  -0.00013
    D8        3.14143   0.00001   0.00011  -0.00001   0.00010   3.14153
    D9        0.00002  -0.00000  -0.00005   0.00007   0.00002   0.00004
   D10        3.14159   0.00000  -0.00003   0.00003  -0.00001   3.14159
   D11        3.14157   0.00000   0.00000   0.00005   0.00005  -3.14157
   D12       -0.00005   0.00000   0.00002   0.00000   0.00002  -0.00003
   D13       -0.00015   0.00001   0.00011  -0.00012  -0.00001  -0.00016
   D14        3.14154   0.00000   0.00010  -0.00007   0.00003   3.14157
   D15        3.14149   0.00000   0.00007  -0.00010  -0.00003   3.14146
   D16       -0.00001   0.00000   0.00005  -0.00005   0.00001  -0.00001
   D17       -3.14154  -0.00000  -0.00005   0.00007   0.00002  -3.14152
   D18        0.00001   0.00000  -0.00001   0.00004   0.00003   0.00004
   D19        0.00008  -0.00000  -0.00006   0.00010   0.00004   0.00012
   D20       -3.14156  -0.00000  -0.00002   0.00007   0.00005  -3.14151
   D21        3.14150   0.00000   0.00007  -0.00009  -0.00002   3.14148
   D22        0.00017  -0.00001  -0.00011   0.00010  -0.00001   0.00016
   D23       -0.00011   0.00000   0.00008  -0.00012  -0.00004  -0.00015
   D24       -3.14144  -0.00000  -0.00009   0.00006  -0.00003  -3.14147
   D25       -0.00001  -0.00000   0.00002  -0.00004  -0.00003  -0.00003
   D26        3.14158   0.00000   0.00003  -0.00005  -0.00002   3.14156
   D27       -3.14155  -0.00000  -0.00003  -0.00001  -0.00004  -3.14159
   D28        0.00003  -0.00000  -0.00001  -0.00001  -0.00003   0.00001
   D29       -0.00007   0.00000   0.00004  -0.00004  -0.00000  -0.00007
   D30        3.14155   0.00000   0.00003  -0.00003   0.00000   3.14155
   D31        3.14153   0.00000   0.00002  -0.00003  -0.00001   3.14152
   D32       -0.00004   0.00000   0.00001  -0.00002  -0.00001  -0.00004
   D33       -3.14156  -0.00000  -0.00002   0.00002  -0.00000  -3.14156
   D34        0.00004  -0.00000  -0.00001   0.00001  -0.00000   0.00004
   D35        0.00003  -0.00000  -0.00001   0.00001   0.00001   0.00003
   D36       -3.14156   0.00000   0.00000   0.00000   0.00001  -3.14156
   D37        0.00011  -0.00000  -0.00007   0.00009   0.00003   0.00013
   D38        3.14142   0.00001   0.00012  -0.00010   0.00001   3.14143
   D39       -3.14151  -0.00000  -0.00006   0.00008   0.00002  -3.14149
   D40       -0.00020   0.00001   0.00013  -0.00012   0.00001  -0.00019
   D41        0.00002  -0.00000  -0.00001   0.00001  -0.00000   0.00002
   D42        3.14154  -0.00000  -0.00000   0.00000  -0.00000   3.14154
   D43       -3.14154  -0.00000  -0.00002   0.00003   0.00001  -3.14154
   D44       -0.00003  -0.00000  -0.00001   0.00002   0.00001  -0.00002
   D45        0.00000   0.00000   0.00001  -0.00000   0.00000   0.00001
   D46       -3.14149   0.00000   0.00001  -0.00000   0.00001  -3.14148
   D47       -3.14151  -0.00000  -0.00001   0.00001   0.00000  -3.14151
   D48        0.00018  -0.00000  -0.00000   0.00001   0.00001   0.00019
   D49       -0.00001   0.00000   0.00000  -0.00000  -0.00000  -0.00002
   D50        3.14154  -0.00000  -0.00000  -0.00000  -0.00001   3.14154
   D51        3.14148  -0.00000  -0.00000  -0.00001  -0.00001   3.14147
   D52       -0.00015  -0.00000  -0.00001  -0.00000  -0.00001  -0.00016
   D53       -1.03796  -0.00005  -0.00093  -0.00017  -0.00110  -1.03906
   D54       -3.14044   0.00000   0.00005   0.00001   0.00006  -3.14038
   D55        1.04030   0.00005   0.00101   0.00020   0.00121   1.04151
   D56        2.10373  -0.00005  -0.00093  -0.00017  -0.00110   2.10263
   D57        0.00125   0.00000   0.00005   0.00001   0.00006   0.00132
   D58       -2.10119   0.00005   0.00102   0.00020   0.00122  -2.09998
   D59       -0.00000  -0.00000  -0.00000  -0.00000  -0.00000  -0.00001
   D60        3.14159  -0.00000  -0.00001   0.00001  -0.00000   3.14158
   D61       -3.14156   0.00000   0.00000  -0.00001  -0.00000  -3.14156
   D62        0.00003  -0.00000  -0.00000   0.00000   0.00000   0.00003
   D63        0.60507  -0.00004   0.00195  -0.00043   0.00149   0.60656
   D64        0.00002  -0.00000  -0.00002   0.00008   0.00005   0.00007
   D65       -3.14156  -0.00000  -0.00006   0.00005  -0.00000  -3.14157
   D66        3.14151   0.00000  -0.00001   0.00003   0.00002   3.14153
   D67       -0.00007   0.00000  -0.00004   0.00000  -0.00004  -0.00011
   D68        0.00012  -0.00001  -0.00007  -0.00001  -0.00008   0.00004
   D69       -3.14150  -0.00001  -0.00005  -0.00005  -0.00010   3.14158
   D70       -3.14148  -0.00000  -0.00004   0.00002  -0.00003  -3.14151
   D71        0.00008  -0.00000  -0.00002  -0.00003  -0.00005   0.00003
   D72        3.14152   0.00000   0.00004   0.00003   0.00008  -3.14159
   D73       -0.00008   0.00000   0.00003   0.00002   0.00005  -0.00003
   D74       -0.00006   0.00000   0.00001   0.00001   0.00001  -0.00005
   D75        3.14152  -0.00000  -0.00000  -0.00001  -0.00001   3.14151
   D76        3.14151   0.00000   0.00005  -0.00003   0.00002   3.14153
   D77        0.00009   0.00000   0.00003  -0.00003   0.00000   0.00009
   D78       -0.00004   0.00000   0.00003   0.00002   0.00005   0.00001
   D79       -3.14146   0.00000   0.00000   0.00003   0.00003  -3.14143
   D80       -0.00001  -0.00000  -0.00002  -0.00000  -0.00002  -0.00003
   D81        3.14133  -0.00000   0.00000  -0.00001  -0.00001   3.14132
   D82        3.14141   0.00000   0.00001  -0.00001  -0.00000   3.14141
   D83       -0.00044   0.00000   0.00002  -0.00001   0.00001  -0.00043
   D84        0.00003  -0.00000   0.00000  -0.00002  -0.00002   0.00001
   D85       -3.14147   0.00000   0.00001   0.00001   0.00002  -3.14146
   D86       -3.14130  -0.00000  -0.00002  -0.00002  -0.00003  -3.14134
   D87        0.00038   0.00000  -0.00001   0.00001   0.00000   0.00038
   D88       -1.04198  -0.00005  -0.00106  -0.00022  -0.00127  -1.04325
   D89        3.13877  -0.00000  -0.00007  -0.00003  -0.00009   3.13868
   D90        1.03630   0.00005   0.00088   0.00016   0.00103   1.03733
   D91        2.09937  -0.00005  -0.00105  -0.00022  -0.00126   2.09810
   D92       -0.00307  -0.00000  -0.00005  -0.00003  -0.00008  -0.00315
   D93       -2.10554   0.00005   0.00090   0.00015   0.00105  -2.10450
   D94        0.00001   0.00000   0.00000   0.00002   0.00002   0.00003
   D95       -3.14158   0.00000   0.00001   0.00003   0.00004  -3.14153
   D96        3.14151  -0.00000  -0.00000  -0.00001  -0.00002   3.14150
   D97       -0.00007   0.00000   0.00001   0.00000   0.00001  -0.00006
   D98        0.60507  -0.00004   0.00193  -0.00043   0.00147   0.60654
         Item               Value     Threshold  Converged?
 Maximum Force            0.001173     0.000450     NO 
 RMS     Force            0.000234     0.000300     YES
 Maximum Displacement     0.031922     0.001800     NO 
 RMS     Displacement     0.003607     0.001200     NO 
 Predicted change in Energy=-1.687295D-05
 GradGradGradGradGradGradGradGradGradGradGradGradGradGradGradGradGradGrad

                          Input orientation:                          
 ---------------------------------------------------------------------
 Center     Atomic      Atomic             Coordinates (Angstroms)
 Number     Number       Type             X           Y           Z
 ---------------------------------------------------------------------
      1          8           0       -1.558204    2.149983   -0.000461
      2          6           0       -1.746143    0.931227   -0.000347
      3          6           0       -0.674089   -0.111670   -0.000081
      4          6           0        0.674086    0.111655    0.000071
      5          7           0        1.272871    1.353141    0.000052
      6          6           0        2.653076    1.218758    0.000138
      7          6           0        2.996683   -0.158221    0.000258
      8          6           0        1.746141   -0.931242    0.000343
      9          8           0        1.558203   -2.149998    0.000305
     10          6           0        4.331923   -0.555817    0.000309
     11          6           0        5.308210    0.441486    0.000264
     12          6           0        4.968822    1.804323    0.000179
     13          6           0        3.632092    2.212605    0.000118
     14         16           0        7.039875   -0.047824    0.000153
     15          8           0        7.290647   -0.869140    1.227815
     16          8           0        7.877672    1.192223    0.001844
     17          8           0        7.291367   -0.866220   -1.229323
     18          7           0       -1.272874   -1.353155   -0.000039
     19          6           0       -2.653078   -1.218772   -0.000051
     20          6           0       -2.996685    0.158207   -0.000201
     21          6           0       -4.331926    0.555803   -0.000256
     22          6           0       -5.308213   -0.441500   -0.000150
     23          6           0       -4.968825   -1.804337   -0.000026
     24          6           0       -3.632095   -2.212619    0.000008
     25         16           0       -7.039878    0.047812    0.000211
     26          8           0       -7.291820    0.864080    1.231010
     27          8           0       -7.877675   -1.192233   -0.003868
     28          8           0       -7.290201    0.871245   -1.226120
     29          1           0        0.735702    2.209941   -0.000045
     30          1           0        4.598886   -1.608387    0.000452
     31          1           0        5.767874    2.539094    0.000199
     32          1           0        3.370813    3.267074    0.000060
     33          1           0       -0.735705   -2.209956    0.000106
     34          1           0       -4.598888    1.608373   -0.000523
     35          1           0       -5.767878   -2.539108   -0.000074
     36          1           0       -3.370815   -3.267088    0.000047
     37         11           0        9.522668   -0.820630   -0.000040
     38         11           0       -9.522688    0.820580    0.001133
 ---------------------------------------------------------------------
                    Distance matrix (angstroms):
                    1          2          3          4          5
     1  O    0.000000
     2  C    1.233162   0.000000
     3  C    2.428320   1.495639   0.000000
     4  C    3.022897   2.555232   1.366547   0.000000
     5  N    2.941079   3.048354   2.436457   1.378343   0.000000
     6  C    4.313011   4.408606   3.583303   2.267614   1.386731
     7  C    5.106349   4.866343   3.671067   2.338223   2.292540
     8  C    4.518036   3.957883   2.555232   1.495639   2.332892
     9  O    5.310540   4.518036   3.022897   2.428320   3.514740
    10  C    6.481895   6.257331   5.025676   3.718237   3.605817
    11  C    7.075776   7.071333   6.007818   4.645846   4.137037
    12  C    6.536173   6.771489   5.959318   4.616262   3.723388
    13  C    5.190674   5.528774   4.893408   3.628193   2.510896
    14  S    8.874533   8.840400   7.714228   6.367786   5.934731
    15  O    9.430055   9.295875   8.094350   6.800602   6.531429
    16  O    9.484360   9.627354   8.650593   7.284180   6.606761
    17  O    9.429872   9.296117   8.094990   6.801180   6.531402
    18  N    3.514739   2.332892   1.378343   2.436458   3.715489
    19  C    3.542211   2.333458   2.267614   3.583303   4.693380
    20  C    2.456908   1.470175   2.338223   3.671067   4.433619
    21  C    3.199210   2.612894   3.718238   5.025677   5.661228
    22  C    4.558327   3.817422   4.645847   6.007818   6.821393
    23  C    5.221971   4.227172   4.616262   5.959318   6.994886
    24  C    4.830457   3.666140   3.628193   4.893409   6.064102
    25  S    5.870934   5.366940   6.367787   7.714229   8.414611
    26  O    6.003700   5.681133   6.801620   8.095494   8.666509
    27  O    7.148855   6.488819   7.284180   8.650593   9.497970
    28  O    5.999433   5.678265   6.800164   8.093849   8.663828
    29  H    2.294690   2.791893   2.716135   2.099190   1.011266
    30  H    7.213536   6.834401   5.481279   4.285160   4.453428
    31  H    7.336405   7.684120   6.966021   5.642618   4.648821
    32  H    5.054018   5.624893   5.270402   4.150783   2.839806
    33  H    4.436843   3.299700   2.099190   2.716136   4.090237
    34  H    3.088543   2.932009   4.285160   5.481280   5.877304
    35  H    6.301502   5.312021   5.642618   6.966021   8.044982
    36  H    5.712286   4.501711   4.150782   5.270401   6.550597
    37  Na  11.472152  11.404171  10.221374   8.897559   8.531379
    38  Na   8.074671   7.777332   8.897572  10.221388  10.808687
                    6          7          8          9         10
     6  C    0.000000
     7  C    1.419203   0.000000
     8  C    2.333459   1.470175   0.000000
     9  O    3.542212   2.456908   1.233162   0.000000
    10  C    2.442876   1.393180   2.612893   3.199208   0.000000
    11  C    2.766567   2.388055   3.817423   4.558326   1.395618
    12  C    2.388633   2.782250   4.227172   5.221970   2.444566
    13  C    1.395064   2.454498   3.666140   4.830457   2.855508
    14  S    4.565987   4.044699   5.366940   5.870934   2.755188
    15  O    5.231976   4.522216   5.679092   6.000691   3.218539
    16  O    5.224664   5.064362   6.488820   7.148856   3.953225
    17  O    5.231869   4.522990   5.680302   6.002436   3.219728
    18  N    4.693380   4.433620   3.048354   2.941081   5.661228
    19  C    5.839249   5.748441   4.408606   4.313012   7.016392
    20  C    5.748440   6.001715   4.866343   5.106350   7.363309
    21  C    7.016392   7.363310   6.257332   6.481896   8.734871
    22  C    8.132562   8.309725   7.071333   7.075778   9.640813
    23  C    8.199541   8.133819   6.771489   6.536174   9.384174
    24  C    7.160846   6.939830   5.528775   5.190676   8.134530
    25  S    9.763425  10.038675   8.840400   8.874535  11.387810
    26  O   10.027053  10.412163   9.296368   9.429857  11.774639
    27  O   10.803222  10.923409   9.627355   9.484362  12.226174
    28  O   10.024631  10.410753   9.295625   9.430073  11.773461
    29  H    2.158418   3.274176   3.299699   4.436843   4.536764
    30  H    3.432044   2.161027   2.932009   3.088542   1.085897
    31  H    3.383084   3.867171   5.312021   6.301501   3.411808
    32  H    2.170425   3.445667   4.501712   5.712287   3.941856
    33  H    4.820780   4.259147   2.791894   2.294692   5.330763
    34  H    7.262422   7.798304   6.834401   7.213538   9.189293
    35  H    9.221389   9.082188   7.684121   7.336407  10.292687
    36  H    7.510663   7.085907   5.624892   5.054018   8.165975
    37  Na   7.165920   6.559518   7.777314   8.074647   5.197496
    38  Na  12.182273  12.557575  11.404183  11.472161  13.922813
                   11         12         13         14         15
    11  C    0.000000
    12  C    1.404460   0.000000
    13  C    2.438490   1.397692   0.000000
    14  S    1.799469   2.778436   4.089319   0.000000
    15  O    2.674823   3.747714   4.938564   1.498199   0.000000
    16  O    2.676891   2.972554   4.366479   1.496538   2.469174
    17  O    2.674862   3.746690   4.937710   1.498209   2.457140
    18  N    6.821393   6.994887   6.064102   8.414612   8.664629
    19  C    8.132562   8.199541   7.160846   9.763425  10.025347
    20  C    8.309725   8.133818   6.939829  10.038675  10.411180
    21  C    9.640814   9.384174   8.134530  11.387810  11.773820
    22  C   10.653079  10.519561   9.325948  12.354362  12.665782
    23  C   10.519561  10.572571   9.492713  12.136483  12.356247
    24  C    9.325949   9.492713   8.505940  10.889320  11.073335
    25  S   12.354362  12.136483  10.889319  14.080078  14.412209
    26  O   12.667047  12.358089  11.075444  14.413329  14.685108
    27  O   13.286708  13.191355  12.002819  14.961383  15.221676
    28  O   12.665254  12.355488  11.072460  14.411784  14.887977
    29  H    4.902578   4.252509   2.896391   6.696276   7.345454
    30  H    2.169128   3.432702   3.941404   2.897203   3.049342
    31  H    2.147383   1.085529   2.160593   2.882730   3.929623
    32  H    3.425997   2.166397   1.086357   4.944752   5.829301
    33  H    6.599928   6.975390   6.215842   8.070593   8.229665
    34  H    9.975581   9.569717   8.253128  11.756011  12.206881
    35  H   11.470120  11.581974  10.532720  13.047798  13.222011
    36  H    9.438166   9.760571   8.892004  10.897069  10.996560
    37  Na   4.399386   5.256224   6.625662   2.600287   2.547921
    38  Na  14.835742  14.524862  13.228226  16.585313  16.942495
                   16         17         18         19         20
    16  O    0.000000
    17  O    2.469153   0.000000
    18  N    9.497971   8.665706   0.000000
    19  C   10.803222  10.026335   1.386731   0.000000
    20  C   10.923408  10.411734   2.292540   1.419203   0.000000
    21  C   12.226174  11.774281   3.605818   2.442876   1.393180
    22  C   13.286708  12.666517   4.137037   2.766566   2.388055
    23  C   13.191356  12.357327   3.723388   2.388633   2.782250
    24  C   12.002820  11.074568   2.510897   1.395065   2.454498
    25  S   14.961383  14.412903   5.934732   4.565988   4.044700
    26  O   15.222747  14.890148   6.531410   5.231797   4.523530
    27  O   15.934762  15.221953   6.606762   5.224665   5.064362
    28  O   15.220884  14.684717   6.531421   5.232047   4.521679
    29  H    7.214118   7.345110   4.090236   4.820778   4.259146
    30  H    4.312060   3.051657   5.877304   7.262423   7.798304
    31  H    2.503060   3.927966   8.044983   9.221388   9.082187
    32  H    4.961531   5.828057   6.550599   7.510664   7.085907
    33  H    9.260945   8.231100   1.011266   2.158418   3.274176
    34  H   12.483499  12.207036   4.453428   3.432044   2.161027
    35  H   14.146514  13.223217   4.648821   3.383085   3.867172
    36  H   12.100162  10.998073   2.839805   2.170425   3.445667
    37  Na   2.599537   2.547925  10.808669  12.182255  12.557561
    38  Na  17.404329  16.943192   8.531386   7.165926   6.559531
                   21         22         23         24         25
    21  C    0.000000
    22  C    1.395617   0.000000
    23  C    2.444566   1.404461   0.000000
    24  C    2.855508   2.438490   1.397691   0.000000
    25  S    2.755188   1.799470   2.778438   4.089319   0.000000
    26  O    3.220562   2.674881   3.745958   4.937107   1.498210
    27  O    3.953224   2.676892   2.972557   4.366481   1.496540
    28  O    3.217706   2.674805   3.748444   4.939164   1.498197
    29  H    5.330762   6.599927   6.975389   6.215841   8.070591
    30  H    9.189294   9.975581   9.569717   8.253129  11.756012
    31  H   10.292687  11.470120  11.581973  10.532721  13.047797
    32  H    8.165977   9.438167   9.760572   8.892005  10.897070
    33  H    4.536764   4.902577   4.252509   2.896391   6.696276
    34  H    1.085897   2.169129   3.432702   3.941404   2.897203
    35  H    3.411808   2.147383   1.085529   2.160593   2.882731
    36  H    3.941856   3.425998   2.166397   1.086357   4.944753
    37  Na  13.922800  14.835726  14.524843  13.228206  16.585299
    38  Na   5.197511   4.399392   5.256221   6.625661   2.600292
                   26         27         28         29         30
    26  O    0.000000
    27  O    2.469123   0.000000
    28  O    2.457141   2.469204   0.000000
    29  H    8.232129   9.260943   8.228638   0.000000
    30  H   12.207221  12.483500  12.206696   5.431742   0.000000
    31  H   13.224076  14.146513  13.221154   5.042926   4.309076
    32  H   10.999153  12.100162  10.995486   2.839250   5.027751
    33  H    7.344894   7.214119   7.345668   4.658383   5.368403
    34  H    3.053282   4.312059   3.047722   5.368401   9.744054
    35  H    3.926787   2.503064   3.930797   8.052950  10.408459
    36  H    5.827186   4.961535   5.830169   6.845533   8.140480
    37  Na  16.943457  17.404311  16.942204   9.294899   4.986401
    38  Na   2.547795   2.599521   2.548081  10.352047  14.328947
                   31         32         33         34         35
    31  H    0.000000
    32  H    2.505166   0.000000
    33  H    8.052952   6.845535   0.000000
    34  H   10.408458   8.140480   5.431742   0.000000
    35  H   12.604036  10.827161   5.042926   4.309076   0.000000
    36  H   10.827160   9.388547   2.839248   5.027751   2.505168
    37  Na   5.038474   7.386112  10.352027  14.328936  15.386811
    38  Na  15.386832  13.123555   9.294902   4.986424   5.038462
                   36         37         38
    36  H    0.000000
    37  Na  13.123531   0.000000
    38  Na   7.386107  19.115940   0.000000
 Stoichiometry    C16H8N2Na2O8S2
 Framework group  C1[X(C16H8N2Na2O8S2)]
 Deg. of freedom   108
 Full point group                 C1      NOp   1
 Largest Abelian subgroup         C1      NOp   1
 Largest concise Abelian subgroup C1      NOp   1
                         Standard orientation:                         
 ---------------------------------------------------------------------
 Center     Atomic      Atomic             Coordinates (Angstroms)
 Number     Number       Type             X           Y           Z
 ---------------------------------------------------------------------
      1          8           0        1.560187   -2.148552   -0.000593
      2          6           0        1.747001   -0.929623   -0.000479
      3          6           0        0.673983    0.112284   -0.000214
      4          6           0       -0.673985   -0.112287   -0.000062
      5          7           0       -1.271623   -1.354324   -0.000080
      6          6           0       -2.651951   -1.221217    0.000006
      7          6           0       -2.996830    0.155444    0.000125
      8          6           0       -1.747003    0.929620    0.000211
      9          8           0       -1.560190    2.148549    0.000172
     10          6           0       -4.332437    0.551807    0.000176
     11          6           0       -5.307802   -0.446397    0.000131
     12          6           0       -4.967156   -1.808920    0.000046
     13          6           0       -3.630049   -2.215967   -0.000015
     14         16           0       -7.039918    0.041313    0.000021
     15          8           0       -7.291449    0.862397    1.227683
     16          8           0       -7.876570   -1.199508    0.001712
     17          8           0       -7.292166    0.859477   -1.229455
     18          7           0        1.271621    1.354322   -0.000171
     19          6           0        2.651949    1.221213   -0.000184
     20          6           0        2.996828   -0.155448   -0.000333
     21          6           0        4.332435   -0.551810   -0.000389
     22          6           0        5.307800    0.446394   -0.000282
     23          6           0        4.967154    1.808917   -0.000159
     24          6           0        3.630048    2.215964   -0.000125
     25         16           0        7.039917   -0.041318    0.000079
     26          8           0        7.292613   -0.857353    1.230877
     27          8           0        7.876568    1.199500   -0.004000
     28          8           0        7.291000   -0.864520   -1.226253
     29          1           0       -0.733662   -2.210628   -0.000177
     30          1           0       -4.600372    1.604130    0.000320
     31          1           0       -5.765529   -2.544429    0.000066
     32          1           0       -3.367796   -3.270195   -0.000072
     33          1           0        0.733662    2.210626   -0.000026
     34          1           0        4.600370   -1.604133   -0.000655
     35          1           0        5.765528    2.544426   -0.000207
     36          1           0        3.367793    3.270191   -0.000085
     37         11           0       -9.523424    0.811825   -0.000172
     38         11           0        9.523440   -0.811793    0.001001
 ---------------------------------------------------------------------
 Rotational constants (GHZ):           0.6877732           0.0324319           0.0313424
 Standard basis: CC-pVTZ (5D, 7F)
 There are  1186 symmetry adapted cartesian basis functions of A   symmetry.
 There are  1028 symmetry adapted basis functions of A   symmetry.
  1028 basis functions,  1882 primitive gaussians,  1186 cartesian basis functions
   118 alpha electrons      118 beta electrons
       nuclear repulsion energy      3097.6291330321 Hartrees.
 NAtoms=   38 NActive=   38 NUniq=   38 SFac= 1.00D+00 NAtFMM=   60 NAOKFM=F Big=F
 Integral buffers will be    131072 words long.
 Raffenetti 2 integral format.
 Two-electron integral symmetry is turned on.
 Nuclear repulsion after empirical dispersion term =     3097.5593720535 Hartrees.
 One-electron integrals computed using PRISM.
 NBasis=  1028 RedAO= T EigKep=  2.01D-05  NBF=  1028
 NBsUse=  1028 1.00D-06 EigRej= -1.00D+00 NBFU=  1028
 Initial guess from the checkpoint file:  "447431_opt_pm6_Na.chk"
 B after Tr=     0.000000   -0.000000    0.000000
         Rot=    1.000000    0.000001   -0.000000    0.000003 Ang=   0.00 deg.
 ExpMin= 1.50D-02 ExpMax= 4.23D+05 ExpMxC= 1.33D+03 IAcc=3 IRadAn=         5 AccDes= 0.00D+00
 Harris functional with IExCor= 3630 and IRadAn=       5 diagonalized for initial guess.
 HarFok:  IExCor= 3630 AccDes= 0.00D+00 IRadAn=         5 IDoV= 1 UseB2=F ITyADJ=14
 ICtDFT=  3500011 ScaDFX=  1.000000  1.000000  1.000000  1.000000
 FoFCou: FMM=F IPFlag=           0 FMFlag=      100000 FMFlg1=           0
         NFxFlg=           0 DoJE=T BraDBF=F KetDBF=T FulRan=T
         wScrn=  0.000000 ICntrl=       500 IOpCl=  0 I1Cent=   200000004 NGrid=           0
         NMat0=    1 NMatS0=      1 NMatT0=    0 NMatD0=    1 NMtDS0=    0 NMtDT0=    0
 Petite list used in FoFCou.
 Requested convergence on RMS density matrix=1.00D-08 within 128 cycles.
 Requested convergence on MAX density matrix=1.00D-06.
 Requested convergence on             energy=1.00D-06.
 No special actions if energy rises.
 SCF Done:  E(RB97D) =  -2446.49938681     A.U. after   10 cycles
            NFock= 10  Conv=0.42D-08     -V/T= 2.0045
 Calling FoFJK, ICntrl=      2527 FMM=F ISym2X=0 I1Cent= 0 IOpClX= 0 NMat=1 NMatS=1 NMatT=0.
 ***** Axes restored to original set *****
 -------------------------------------------------------------------
 Center     Atomic                   Forces (Hartrees/Bohr)
 Number     Number              X              Y              Z
 -------------------------------------------------------------------
      1        8           0.000051012    0.000177664   -0.000004558
      2        6          -0.000137845    0.000026803    0.000020647
      3        6          -0.000129724   -0.000634402   -0.000011216
      4        6           0.000129570    0.000634310    0.000014818
      5        7           0.000458404   -0.000834483   -0.000001920
      6        6          -0.001151090   -0.000098050   -0.000000461
      7        6           0.000174807    0.000676087    0.000010355
      8        6           0.000138057   -0.000026504   -0.000034489
      9        8          -0.000051093   -0.000177916    0.000011517
     10        6          -0.000279205   -0.000284099    0.000003210
     11        6           0.000809452   -0.000160421   -0.000000772
     12        6          -0.000497706    0.000514538   -0.000000512
     13        6           0.000447813   -0.000252828   -0.000000599
     14       16          -0.000305930   -0.000012024   -0.000006195
     15        8          -0.000121771   -0.000071125    0.000226933
     16        8           0.000072706    0.000154747    0.000000516
     17        8          -0.000121566   -0.000066591   -0.000221111
     18        7          -0.000458278    0.000834614    0.000003342
     19        6           0.001150896    0.000097707    0.000000267
     20        6          -0.000175362   -0.000676046   -0.000007499
     21        6           0.000279939    0.000284242   -0.000002962
     22        6          -0.000809786    0.000160413   -0.000000131
     23        6           0.000497349   -0.000514209    0.000000590
     24        6          -0.000447208    0.000252897    0.000000369
     25       16           0.000305615    0.000011105   -0.000001949
     26        8           0.000121680    0.000069434    0.000226899
     27        8          -0.000072242   -0.000154252   -0.000001402
     28        8           0.000121043    0.000068552   -0.000221109
     29        1           0.000124891   -0.000016727   -0.000001772
     30        1           0.000011332    0.000135938    0.000000240
     31        1          -0.000083511   -0.000178700    0.000000165
     32        1           0.000029576    0.000048363    0.000000066
     33        1          -0.000124920    0.000016771    0.000000914
     34        1          -0.000011415   -0.000136084   -0.000000197
     35        1           0.000083519    0.000178616    0.000000009
     36        1          -0.000029693   -0.000048344   -0.000000023
     37       11           0.000175594   -0.000007364   -0.000000493
     38       11          -0.000174908    0.000007365   -0.000001487
 -------------------------------------------------------------------
 Cartesian Forces:  Max     0.001151090 RMS     0.000301720

 GradGradGradGradGradGradGradGradGradGradGradGradGradGradGradGradGradGrad
 Berny optimization.
 Using GEDIIS/GDIIS optimizer.
 FormGI is forming the generalized inverse of G from B-inverse, IUseBI=4.
 Internal  Forces:  Max     0.000763090 RMS     0.000142111
 Search for a local minimum.
 Step number   8 out of a maximum of  227
 All quantities printed in internal units (Hartrees-Bohrs-Radians)
 Mixed Optimization -- En-DIIS/RFO-DIIS
 Swapping is turned off.
 Update second derivatives using D2CorX and points    1    2    3    4    5
                                                      6    7    8
 DE= -2.59D-05 DEPred=-1.69D-05 R= 1.53D+00
 TightC=F SS=  1.41D+00  RLast= 3.37D-02 DXNew= 8.4853D-01 1.0109D-01
 Trust test= 1.53D+00 RLast= 3.37D-02 DXMaxT set to 5.05D-01
 ITU=  1  1  1  1  1  1  1  0
     Eigenvalues ---    0.00736   0.00743   0.01009   0.01024   0.01156
     Eigenvalues ---    0.01348   0.01348   0.01543   0.01544   0.01578
     Eigenvalues ---    0.01580   0.01688   0.01689   0.01710   0.01711
     Eigenvalues ---    0.01772   0.01772   0.01855   0.01855   0.02052
     Eigenvalues ---    0.02053   0.02080   0.02080   0.02121   0.02121
     Eigenvalues ---    0.02140   0.02140   0.02160   0.02160   0.02801
     Eigenvalues ---    0.04887   0.04888   0.06193   0.07273   0.07735
     Eigenvalues ---    0.11121   0.11133   0.11185   0.12289   0.15499
     Eigenvalues ---    0.16000   0.16000   0.16000   0.16000   0.16000
     Eigenvalues ---    0.16007   0.16140   0.16152   0.16538   0.17534
     Eigenvalues ---    0.17535   0.17605   0.21555   0.22441   0.22479
     Eigenvalues ---    0.23527   0.23729   0.23805   0.24241   0.24657
     Eigenvalues ---    0.24924   0.25000   0.25000   0.25000   0.25000
     Eigenvalues ---    0.25000   0.25011   0.25309   0.25457   0.26524
     Eigenvalues ---    0.28515   0.30328   0.32923   0.33471   0.33745
     Eigenvalues ---    0.34072   0.34191   0.34391   0.34929   0.35360
     Eigenvalues ---    0.35404   0.36450   0.36835   0.40925   0.42193
     Eigenvalues ---    0.42213   0.42554   0.42983   0.42986   0.44138
     Eigenvalues ---    0.45128   0.45151   0.45576   0.45702   0.45787
     Eigenvalues ---    0.45913   0.46677   0.46836   0.47820   0.56052
     Eigenvalues ---    0.70516   0.72475   0.74553   0.74611   0.76370
     Eigenvalues ---    0.78387   0.98172   1.02017
 En-DIIS/RFO-DIIS/Sim-DIIS IScMMF=       -3 using points:     8    7    6    5    4    3
 RFO step:  Lambda=-1.51227577D-05.
 DidBck=F Rises=F RFO-DIIS coefs:    1.89580   -0.99725   -0.16662    0.08411    0.34441
                  RFO-DIIS coefs:   -0.16045
 Iteration  1 RMS(Cart)=  0.00109891 RMS(Int)=  0.00000359
 Iteration  2 RMS(Cart)=  0.00000110 RMS(Int)=  0.00000355
 Iteration  3 RMS(Cart)=  0.00000000 RMS(Int)=  0.00000355
 Variable       Old X    -DE/DX   Delta X   Delta X   Delta X     New X
                                 (Linear)    (Quad)   (Total)
    R1        2.33034   0.00018  -0.00039   0.00032  -0.00007   2.33027
    R2        2.82635   0.00004   0.00128  -0.00040   0.00088   2.82723
    R3        2.77823  -0.00001   0.00001   0.00013   0.00013   2.77836
    R4        2.58240  -0.00004  -0.00048   0.00015  -0.00033   2.58207
    R5        2.60469  -0.00060  -0.00086  -0.00044  -0.00130   2.60339
    R6        2.60469  -0.00060  -0.00086  -0.00044  -0.00130   2.60339
    R7        2.82635   0.00004   0.00128  -0.00040   0.00088   2.82723
    R8        2.62054  -0.00076  -0.00177  -0.00039  -0.00216   2.61839
    R9        1.91101  -0.00008  -0.00014  -0.00004  -0.00018   1.91083
   R10        2.68190  -0.00035  -0.00074  -0.00021  -0.00095   2.68096
   R11        2.63629   0.00015   0.00031   0.00017   0.00048   2.63677
   R12        2.77823  -0.00001   0.00001   0.00013   0.00013   2.77836
   R13        2.63273  -0.00008  -0.00012  -0.00012  -0.00024   2.63249
   R14        2.33034   0.00018  -0.00039   0.00032  -0.00007   2.33027
   R15        2.63734   0.00011   0.00034   0.00007   0.00041   2.63774
   R16        2.05205  -0.00013  -0.00030  -0.00005  -0.00035   2.05170
   R17        2.65405   0.00026   0.00088  -0.00003   0.00085   2.65490
   R18        3.40050  -0.00029  -0.00234   0.00019  -0.00215   3.39835
   R19        2.64125  -0.00026  -0.00053  -0.00028  -0.00080   2.64045
   R20        2.05135  -0.00018  -0.00056   0.00007  -0.00049   2.05086
   R21        2.05292   0.00004   0.00007   0.00007   0.00013   2.05305
   R22        2.83119   0.00016   0.00009   0.00006   0.00015   2.83134
   R23        2.82805   0.00017   0.00084  -0.00012   0.00072   2.82877
   R24        2.83121   0.00016   0.00008   0.00005   0.00013   2.83134
   R25        4.91383  -0.00004   0.00038   0.00111   0.00149   4.91532
   R26        4.81487   0.00013   0.00474   0.00033   0.00507   4.81995
   R27        4.81488   0.00013   0.00476   0.00031   0.00508   4.81996
   R28        2.62054  -0.00076  -0.00177  -0.00039  -0.00216   2.61839
   R29        1.91101  -0.00008  -0.00014  -0.00004  -0.00018   1.91083
   R30        2.68190  -0.00035  -0.00074  -0.00021  -0.00095   2.68096
   R31        2.63629   0.00015   0.00031   0.00017   0.00048   2.63677
   R32        2.63273  -0.00008  -0.00013  -0.00012  -0.00024   2.63249
   R33        2.63733   0.00011   0.00034   0.00007   0.00041   2.63774
   R34        2.05205  -0.00013  -0.00030  -0.00005  -0.00035   2.05170
   R35        2.65405   0.00026   0.00088  -0.00003   0.00085   2.65490
   R36        3.40050  -0.00029  -0.00234   0.00019  -0.00215   3.39836
   R37        2.64125  -0.00026  -0.00052  -0.00028  -0.00080   2.64045
   R38        2.05135  -0.00018  -0.00056   0.00007  -0.00049   2.05086
   R39        2.05292   0.00004   0.00007   0.00007   0.00013   2.05305
   R40        2.83121   0.00016   0.00009   0.00006   0.00015   2.83136
   R41        2.82805   0.00017   0.00084  -0.00012   0.00072   2.82877
   R42        2.83118   0.00016   0.00008   0.00005   0.00013   2.83131
   R43        4.91384  -0.00004   0.00038   0.00110   0.00148   4.91532
   R44        4.81463   0.00013   0.00469   0.00035   0.00504   4.81967
   R45        4.81518   0.00013   0.00480   0.00029   0.00509   4.82027
    A1        2.18941   0.00007  -0.00001   0.00002   0.00001   2.18942
    A2        2.27745   0.00013   0.00061   0.00002   0.00064   2.27809
    A3        1.81632  -0.00020  -0.00061  -0.00004  -0.00065   1.81568
    A4        2.20582   0.00004   0.00040  -0.00013   0.00027   2.20609
    A5        1.89301  -0.00005  -0.00040   0.00004  -0.00037   1.89264
    A6        2.18435   0.00001   0.00001   0.00009   0.00010   2.18446
    A7        2.18435   0.00001   0.00001   0.00010   0.00010   2.18446
    A8        2.20582   0.00004   0.00040  -0.00013   0.00027   2.20609
    A9        1.89301  -0.00005  -0.00041   0.00004  -0.00037   1.89264
   A10        1.92314   0.00022   0.00062   0.00013   0.00075   1.92388
   A11        2.13220  -0.00002   0.00034   0.00013   0.00047   2.13266
   A12        2.22785  -0.00020  -0.00095  -0.00026  -0.00122   2.22664
   A13        1.91240   0.00009   0.00031  -0.00000   0.00031   1.91270
   A14        2.25162   0.00015   0.00068   0.00035   0.00104   2.25265
   A15        2.11917  -0.00024  -0.00099  -0.00035  -0.00134   2.11783
   A16        1.87991  -0.00006   0.00009  -0.00013  -0.00004   1.87987
   A17        2.10475   0.00026   0.00078   0.00038   0.00116   2.10591
   A18        2.29852  -0.00019  -0.00087  -0.00025  -0.00112   2.29740
   A19        1.81632  -0.00020  -0.00061  -0.00004  -0.00065   1.81568
   A20        2.18941   0.00007  -0.00001   0.00001   0.00001   2.18942
   A21        2.27745   0.00013   0.00061   0.00002   0.00064   2.27809
   A22        2.05614   0.00003   0.00049  -0.00018   0.00031   2.05644
   A23        2.10860   0.00003   0.00004   0.00006   0.00011   2.10870
   A24        2.11845  -0.00006  -0.00053   0.00012  -0.00041   2.11804
   A25        2.12278  -0.00027  -0.00138  -0.00006  -0.00143   2.12135
   A26        2.07016  -0.00009  -0.00032  -0.00010  -0.00042   2.06974
   A27        2.09025   0.00036   0.00169   0.00016   0.00185   2.09210
   A28        2.11130   0.00007   0.00053   0.00007   0.00060   2.11189
   A29        2.07024  -0.00011  -0.00053  -0.00032  -0.00085   2.06940
   A30        2.10164   0.00004  -0.00000   0.00025   0.00025   2.10189
   A31        2.05224   0.00015   0.00057   0.00014   0.00071   2.05295
   A32        2.12082  -0.00003  -0.00010   0.00009  -0.00002   2.12081
   A33        2.11012  -0.00012  -0.00047  -0.00022  -0.00069   2.10943
   A34        1.88609  -0.00008  -0.00040   0.00001  -0.00039   1.88570
   A35        1.88958   0.00001   0.00010  -0.00006   0.00004   1.88962
   A36        1.88612  -0.00008  -0.00041   0.00002  -0.00038   1.88574
   A37        1.93865   0.00003  -0.00004   0.00002  -0.00002   1.93863
   A38        1.92292   0.00007   0.00075  -0.00003   0.00073   1.92365
   A39        1.93862   0.00003  -0.00004   0.00003  -0.00002   1.93860
   A40        1.27838   0.00005  -0.00252   0.00047  -0.00204   1.27634
   A41        1.92314   0.00022   0.00062   0.00013   0.00075   1.92388
   A42        2.13220  -0.00002   0.00034   0.00013   0.00047   2.13266
   A43        2.22785  -0.00020  -0.00095  -0.00026  -0.00122   2.22664
   A44        1.91240   0.00009   0.00031  -0.00000   0.00031   1.91270
   A45        2.25162   0.00015   0.00068   0.00035   0.00104   2.25265
   A46        2.11917  -0.00024  -0.00099  -0.00035  -0.00134   2.11783
   A47        1.87991  -0.00006   0.00009  -0.00013  -0.00004   1.87987
   A48        2.29853  -0.00019  -0.00087  -0.00025  -0.00112   2.29740
   A49        2.10475   0.00026   0.00078   0.00038   0.00116   2.10591
   A50        2.05614   0.00003   0.00049  -0.00018   0.00031   2.05644
   A51        2.10860   0.00003   0.00004   0.00006   0.00011   2.10870
   A52        2.11845  -0.00006  -0.00053   0.00012  -0.00041   2.11804
   A53        2.12278  -0.00027  -0.00138  -0.00006  -0.00143   2.12135
   A54        2.07016  -0.00009  -0.00032  -0.00010  -0.00042   2.06974
   A55        2.09025   0.00036   0.00169   0.00016   0.00185   2.09210
   A56        2.11130   0.00007   0.00053   0.00007   0.00060   2.11189
   A57        2.07024  -0.00011  -0.00053  -0.00032  -0.00084   2.06940
   A58        2.10165   0.00004  -0.00000   0.00025   0.00025   2.10189
   A59        2.05224   0.00015   0.00057   0.00014   0.00071   2.05295
   A60        2.12082  -0.00003  -0.00010   0.00009  -0.00001   2.12081
   A61        2.11012  -0.00012  -0.00047  -0.00023  -0.00069   2.10943
   A62        1.88614  -0.00008  -0.00040   0.00002  -0.00038   1.88576
   A63        1.88958   0.00001   0.00010  -0.00006   0.00004   1.88962
   A64        1.88607  -0.00008  -0.00041   0.00002  -0.00039   1.88568
   A65        1.93858   0.00003  -0.00004   0.00003  -0.00002   1.93856
   A66        1.92292   0.00007   0.00075  -0.00003   0.00073   1.92365
   A67        1.93869   0.00003  -0.00004   0.00003  -0.00002   1.93867
   A68        1.27837   0.00005  -0.00252   0.00047  -0.00204   1.27633
   A69        1.00629   0.00006  -0.00075  -0.00006  -0.00082   1.00547
   A70        1.00629   0.00006  -0.00075  -0.00006  -0.00082   1.00547
   A71        3.16796   0.00007  -0.00242   0.00041  -0.00200   3.16596
   A72        3.16795   0.00007  -0.00242   0.00041  -0.00200   3.16595
   A73        3.14157  -0.00000  -0.00000   0.00000  -0.00000   3.14157
   A74        3.14151   0.00000  -0.00002   0.00001  -0.00001   3.14151
    D1       -0.00001   0.00000   0.00027  -0.00085  -0.00059  -0.00059
    D2       -3.14158   0.00000   0.00027  -0.00087  -0.00060   3.14101
    D3       -3.14144  -0.00000   0.00003  -0.00019  -0.00016   3.14158
    D4        0.00017  -0.00000   0.00003  -0.00021  -0.00018  -0.00000
    D5       -3.14155  -0.00000  -0.00025   0.00080   0.00054  -3.14101
    D6        0.00010  -0.00000  -0.00022   0.00068   0.00046   0.00056
    D7       -0.00013   0.00000   0.00000   0.00009   0.00009  -0.00004
    D8        3.14153   0.00000   0.00003  -0.00003   0.00001   3.14153
    D9        0.00004  -0.00000   0.00004  -0.00022  -0.00018  -0.00013
   D10        3.14159  -0.00000   0.00001   0.00002   0.00003  -3.14157
   D11       -3.14157  -0.00000   0.00004  -0.00020  -0.00016   3.14145
   D12       -0.00003   0.00000   0.00001   0.00004   0.00005   0.00002
   D13       -0.00016   0.00000  -0.00005   0.00025   0.00020   0.00005
   D14        3.14157   0.00000  -0.00002   0.00012   0.00009  -3.14153
   D15        3.14146   0.00000  -0.00005   0.00024   0.00019  -3.14154
   D16       -0.00001   0.00000  -0.00002   0.00010   0.00008   0.00007
   D17       -3.14152  -0.00000   0.00004  -0.00038  -0.00034   3.14133
   D18        0.00004  -0.00000   0.00003  -0.00016  -0.00013  -0.00009
   D19        0.00012  -0.00000   0.00007  -0.00058  -0.00052  -0.00040
   D20       -3.14151  -0.00000   0.00005  -0.00036  -0.00030   3.14137
   D21        3.14148   0.00000  -0.00005   0.00052   0.00047  -3.14123
   D22        0.00016  -0.00001   0.00005  -0.00074  -0.00069  -0.00053
   D23       -0.00015   0.00001  -0.00008   0.00073   0.00065   0.00050
   D24       -3.14147  -0.00000   0.00002  -0.00053  -0.00051   3.14120
   D25       -0.00003   0.00000  -0.00003   0.00019   0.00016   0.00013
   D26        3.14156   0.00000  -0.00003   0.00029   0.00026  -3.14137
   D27       -3.14159  -0.00000  -0.00002  -0.00005  -0.00007   3.14153
   D28        0.00001   0.00000  -0.00002   0.00005   0.00003   0.00004
   D29       -0.00007   0.00000  -0.00002   0.00029   0.00027   0.00020
   D30        3.14155   0.00000  -0.00001   0.00021   0.00020  -3.14144
   D31        3.14152   0.00000  -0.00002   0.00020   0.00018  -3.14148
   D32       -0.00004   0.00000  -0.00001   0.00012   0.00011   0.00007
   D33       -3.14156  -0.00000   0.00001  -0.00017  -0.00016   3.14146
   D34        0.00004  -0.00000   0.00000  -0.00011  -0.00010  -0.00007
   D35        0.00003  -0.00000   0.00001  -0.00006  -0.00005  -0.00002
   D36       -3.14156   0.00000   0.00000   0.00000   0.00001  -3.14155
   D37        0.00013  -0.00001   0.00006  -0.00061  -0.00055  -0.00042
   D38        3.14143   0.00001  -0.00005   0.00074   0.00069  -3.14106
   D39       -3.14149  -0.00000   0.00005  -0.00052  -0.00047   3.14123
   D40       -0.00019   0.00001  -0.00006   0.00083   0.00077   0.00058
   D41        0.00002  -0.00000   0.00001  -0.00010  -0.00009  -0.00007
   D42        3.14154  -0.00000  -0.00000  -0.00001  -0.00001   3.14153
   D43       -3.14154  -0.00000   0.00002  -0.00020  -0.00018   3.14146
   D44       -0.00002  -0.00000   0.00001  -0.00011  -0.00010  -0.00012
   D45        0.00001   0.00000   0.00000   0.00003   0.00003   0.00004
   D46       -3.14148   0.00000   0.00000   0.00005   0.00005  -3.14143
   D47       -3.14151  -0.00000   0.00001  -0.00006  -0.00005  -3.14156
   D48        0.00019  -0.00000   0.00001  -0.00004  -0.00003   0.00015
   D49       -0.00002   0.00000  -0.00000   0.00003   0.00002   0.00001
   D50        3.14154  -0.00000  -0.00000  -0.00001  -0.00001   3.14153
   D51        3.14147  -0.00000  -0.00000   0.00001   0.00000   3.14147
   D52       -0.00016  -0.00000  -0.00000  -0.00003  -0.00003  -0.00019
   D53       -1.03906  -0.00000  -0.00020   0.00002  -0.00018  -1.03925
   D54       -3.14038   0.00000   0.00003   0.00002   0.00004  -3.14034
   D55        1.04151   0.00000   0.00025   0.00000   0.00026   1.04177
   D56        2.10263  -0.00000  -0.00020   0.00004  -0.00016   2.10247
   D57        0.00132   0.00000   0.00003   0.00004   0.00006   0.00138
   D58       -2.09998   0.00000   0.00026   0.00002   0.00028  -2.09970
   D59       -0.00001  -0.00000  -0.00000  -0.00001  -0.00001  -0.00002
   D60        3.14158  -0.00000   0.00000  -0.00007  -0.00007   3.14151
   D61       -3.14156   0.00000  -0.00000   0.00002   0.00002  -3.14154
   D62        0.00003  -0.00000   0.00000  -0.00004  -0.00004  -0.00000
   D63        0.60656  -0.00001   0.00042  -0.00015   0.00030   0.60686
   D64        0.00007  -0.00000   0.00005  -0.00020  -0.00015  -0.00007
   D65       -3.14157  -0.00000   0.00002  -0.00012  -0.00010   3.14152
   D66        3.14153   0.00000   0.00002  -0.00005  -0.00003   3.14150
   D67       -0.00011   0.00000  -0.00001   0.00003   0.00002  -0.00009
   D68        0.00004  -0.00000  -0.00003   0.00006   0.00003   0.00007
   D69        3.14158  -0.00000  -0.00006   0.00016   0.00010  -3.14150
   D70       -3.14151  -0.00000  -0.00000  -0.00001  -0.00002  -3.14152
   D71        0.00003  -0.00000  -0.00003   0.00009   0.00006   0.00009
   D72       -3.14159   0.00000   0.00004  -0.00011  -0.00007   3.14153
   D73       -0.00003   0.00000   0.00003  -0.00008  -0.00005  -0.00008
   D74       -0.00005   0.00000   0.00001  -0.00003  -0.00002  -0.00007
   D75        3.14151  -0.00000  -0.00001   0.00001   0.00000   3.14151
   D76        3.14153   0.00000  -0.00001   0.00005   0.00004   3.14157
   D77        0.00009   0.00000  -0.00001   0.00006   0.00005   0.00014
   D78        0.00001   0.00000   0.00003  -0.00008  -0.00005  -0.00005
   D79       -3.14143  -0.00000   0.00003  -0.00007  -0.00004  -3.14147
   D80       -0.00003  -0.00000  -0.00001   0.00002   0.00001  -0.00002
   D81        3.14132  -0.00000  -0.00000   0.00000  -0.00000   3.14132
   D82        3.14141   0.00000  -0.00000   0.00001   0.00000   3.14141
   D83       -0.00043   0.00000  -0.00000  -0.00001  -0.00001  -0.00044
   D84        0.00001   0.00000  -0.00001   0.00004   0.00003   0.00004
   D85       -3.14146   0.00000   0.00001  -0.00002  -0.00001  -3.14147
   D86       -3.14134   0.00000  -0.00002   0.00006   0.00004  -3.14129
   D87        0.00038   0.00000   0.00001   0.00000   0.00001   0.00038
   D88       -1.04325  -0.00000  -0.00028  -0.00003  -0.00032  -1.04357
   D89        3.13868  -0.00000  -0.00006  -0.00004  -0.00010   3.13858
   D90        1.03733   0.00000   0.00017  -0.00004   0.00012   1.03746
   D91        2.09810  -0.00000  -0.00028  -0.00005  -0.00033   2.09777
   D92       -0.00315  -0.00000  -0.00005  -0.00006  -0.00011  -0.00326
   D93       -2.10450   0.00000   0.00017  -0.00006   0.00011  -2.10439
   D94        0.00003   0.00000   0.00001  -0.00004  -0.00002   0.00000
   D95       -3.14153   0.00000   0.00003  -0.00007  -0.00004  -3.14158
   D96        3.14150   0.00000  -0.00001   0.00003   0.00001   3.14151
   D97       -0.00006   0.00000   0.00000  -0.00001  -0.00001  -0.00007
   D98        0.60654  -0.00001   0.00041  -0.00015   0.00029   0.60684
         Item               Value     Threshold  Converged?
 Maximum Force            0.000763     0.000450     NO 
 RMS     Force            0.000142     0.000300     YES
 Maximum Displacement     0.005304     0.001800     NO 
 RMS     Displacement     0.001099     0.001200     YES
 Predicted change in Energy=-7.042447D-06
 GradGradGradGradGradGradGradGradGradGradGradGradGradGradGradGradGradGrad

                          Input orientation:                          
 ---------------------------------------------------------------------
 Center     Atomic      Atomic             Coordinates (Angstroms)
 Number     Number       Type             X           Y           Z
 ---------------------------------------------------------------------
      1          8           0       -1.559002    2.150104    0.000151
      2          6           0       -1.746641    0.931340   -0.000369
      3          6           0       -0.674008   -0.111633   -0.000416
      4          6           0        0.674005    0.111620   -0.000546
      5          7           0        1.272658    1.352405   -0.000808
      6          6           0        2.651810    1.218979   -0.000535
      7          6           0        2.996560   -0.157197   -0.000243
      8          6           0        1.746637   -0.931353   -0.000623
      9          8           0        1.558998   -2.150118   -0.000051
     10          6           0        4.331581   -0.555080    0.000255
     11          6           0        5.308564    0.441841    0.000363
     12          6           0        4.967864    1.804816    0.000029
[truncated: 584,591 more chars]
